# Supplementary material for: Reliability of a standing isokinetic shoulder rotators strength test using a functional electromechanical dynamometer: effects of velocity
Source: PeerJ. 2020 Oct 27;8:e9951. doi: 10.7717/peerj.9951 (PMC7597631; doi:10.7717/peerj.9951)
Supplement: Supplemental Information 1 — The raw data shows all data related to subjects, antropometric data and data of each trial of reliability test (without familiarization). [file peerj-08-9951-s001.xlsx]

## Sheet: TEST
																											V 0,30m/s R 0,25%																V 0,45m/s R 0,25%
	Descriptives Characteristic																										Fpeak Rep1		Fpeak Rep2		Fpeak Rep3		Fpeak Rep4		FMean Rep1		FMean Rep2		FMean Rep3		FMean Rep4		Fpeak Rep1		Fpeak Rep2		Fpeak Rep3		Fpeak Rep4
SUBJECT	AGE	WEIGHT	HEIGHT	BMI	OLBPD	SPADI	ROM_100%	ROM_25%	ROM_50%																		Con	Exx	Con	Exx	Con	Exx	Con	Exx	Con	Exx	Con	Exx	Con	Exx	Con	Exx	Con	Exx	Con	Exx	Con	Exx	Con
S01	21	60.5	1.613	23.2534	0	0	50	12.5	25																		27.9	47.6	37.1	56.2	35.1	47.1	37.1	46.6	10.6	38.3	17.7	33.4	22.5	34.8	22.1	36.4	37.1	73.3	34.4	60.6	39.7	59.4	36.5
S02	19	75.2	1.735	24.9815	0	2	53	13.25	26.5																		34.1	66.1	38.7	64.6	42.5	65.1	44.7	64.2	9.9	54	27.7	56.7	29.5	55.5	28.7	49.4	55.6	76.5	41.7	67.4	54.2	79.2	44.2
S03	20	66	1.68	23.3844	0	0	51.6	12.9	25.8																		33.7	51.4	37.9	55.3	32.1	54.5	43	60.2	11.8	39.6	24.7	40	22.3	40	25.5	38.5	29.3	64.7	44.7	75.3	49.3	78.2	51.6
S04	21	63.4	1.794	19.699	4	4	51.8	12.95	25.9																		39.2	69.3	46.8	70.4	40	65.5	44.5	63.5	24.1	55.4	28.1	56.9	27	55.7	26.9	54.2	39.2	66.7	38.3	69.9	50.1	74	52.3
S05	22	73	1.716	24.7907	0	0	48	12	24																		24.6	59.4	27.5	57.7	28.2	56.4	28.6	55.1	8.2	46.2	19.6	47.9	19.8	44.5	18.5	42.6	31.3	63.6	34.4	61.5	32.3	62.4	33.4
S06	22	71.1	1.701	24.5732	2	5	52.2	13.05	26.1																		41.7	67.4	53.9	73.8	49.4	66	42.4	58.3	11.5	52.4	32.3	56.4	32.3	53.9	32.6	44.1	51.9	77.1	31.1	72.4	38.9	64	42.9
S07	21	66.1	1.761	21.3149	6	10	50.9	12.725	25.45																		37.3	61	30.1	53.5	28.3	48	29.8	46.6	18.3	49.2	19	46.1	18.5	40.4	17.8	39.7	26.2	58.3	32.1	65.5	31.5	60.2	29
S08	21	70.3	1.716	23.8738	0	0	50	12.5	25																		40.3	62	40.4	57.8	39.2	60.1	43.7	61.5	24.7	51.4	27.1	48.6	27.9	46.9	27.6	39.1	34	70.3	50.9	78.5	46.1	76.2	51
S09	23	81	1.8	25	0	0	59.4	14.85	29.7																		41.7	65.3	40.4	66.9	43.1	69.9	42.1	65.9	19.7	57.3	30.7	58	31.6	60.8	30.6	56.6	33.8	67.2	46.9	77	44.6	75.8	41.5
S10	23	63.5	1.775	20.1547	0	0	50.8	12.7	25.4																		33.1	63.4	49.4	68.2	39.4	64.5	35.2	61.8	13	55.3	29	57.7	28.1	55.9	27.7	51.7	28.2	61.7	38.2	75.8	42.3	63.1	39.8
S11	20	76.2	1.777	24.1313	0	0	56.2	14.05	28.1																		30.1	53.8	35.6	58.5	40.7	60.6	33.5	61.9	12	44.4	20.9	37	22	39.2	23.1	40.4	33.1	65.4	30.4	62	30.4	59.2	32.1
S12	19	65.9	1.66	23.9149	14	6	52.4	13.1	26.2																		37.5	71	49.9	71.8	41.2	69.1	44.7	62.2	23.3	54	30.3	60.4	31.8	56.5	30.1	47.4	46.5	82.3	49.3	76	36.1	59.9	42.3
S13	24	59.8	1.637	22.3154	2	0	48.7	12.175	24.35																		33	60.6	42.8	67.4	47	64.3	35.3	62.7	16.7	48.4	28.6	53	27.1	49.5	25.8	48.7	43.4	76.6	40.7	75.4	38.6	72.8	37.1
S14	24	59.1	1.741	19.498	4	1	47	11.75	23.5																		32.1	53.4	34.8	58.1	42.5	54.6	38.9	55.3	10	37.1	25.7	42.1	25.8	33.4	24.5	39.1	30.2	62.5	36.8	60.7	32.9	59.6	32.6
S15	22	79.2	1.785	24.857	0	0	52.2	13.05	26.1																		27.3	60.1	43.8	65.3	37.5	65.5	44.6	67	9.9	49.5	25	53	28.5	56.3	30.3	56.4	46.4	75.6	55.1	82.6	56.1	83.1	49.9
S16	20	60.3	1.64	22.4197	2	0	48.5	12.125	24.25																		14.7	38.2	35.1	55.2	27.6	48.6	31.3	48.3	6.2	32.6	19.5	41.2	19.1	39.4	16.4	37.7	19.6	46.6	32.5	56.8	32.6	57.7	28.2
S17	19	65.5	1.66	23.7698	0	0	50.5	12.625	25.25																		38.5	55.9	45.4	62.9	47.3	65.1	37.8	55.1	13.2	45.4	29.9	50.4	30.3	51.9	35.7	39.9	28.8	59.7	55.2	75.2	37.3	75.3	56.9
S18	22	72.1	1.744	23.7051	2	1	47.5	11.875	23.75																		37.1	64.7	50.6	68.6	39.1	61.7	34.5	56.1	9.4	40.3	25.6	49.9	23.2	42.4	22.1	39.2	14.2	59.7	37.7	53.5	48.3	74	38.6
S19	20	76.1	1.809	23.2545	4	0	55	13.75	27.5																		47.4	74.2	40.8	64.9	39.1	62.8	38.1	62.2	13.2	61.9	31.2	57.6	29.8	55.9	28.7	51.7	19.9	76.3	41.7	77.5	46.4	79.8	37.1
S20	20	65.5	1.665	23.6272	0	0	47.3	11.825	23.65																		23.2	56.3	40.9	60.7	34.7	60.9	40.5	57.8	8.1	46.9	25.7	54.9	27	52.8	26.4	48.3	17.9	52.2	38.4	67.2	44.6	72.8	40.4
S21	27	72.1	1.75	23.5429	8	3	55	13.75	27.5																		28.1	62.2	33	60.8	36.3	62.3	33.7	57.9	10.5	50.9	23.6	51.6	22.7	51.9	23	48.3	19.7	66.4	34.6	68.2	47.9	71.6	45.6
S22	20	81.5	1.81	24.8771	0	17	54	13.5	27																		55.3	81.6	56.9	83.3	48.1	78.5	47.7	71.4	19.2	73.1	38.2	72.4	39.5	68.4	40	60.2	38.3	91.4	74.1	100.7	70.2	91	63.3
S23	20	81.9	1.9	22.687	4	0	54.5	13.625	27.25																		37.7	58.9	47.4	70.6	48.6	69	40.4	64.4	13.4	50.5	30	51.2	29.8	52.1	28.1	44.4	26.1	58.1	43.2	71.5	43	80.5	40.9
S24	20	63.5	1.72	21.4643	0	0	49	12.25	24.5																		25.3	54.6	31.9	54.7	32.6	56	28.4	57.5	6.9	45.2	22	45.3	24.1	47.7	13.4	47.4	8.8	48.7	29.3	55.3	31.4	53.2	29.7
S25	25	63	1.8	19.4444	0	1	50.1	12.525	25.05																		52.3	78.8	51.7	74.9	48.8	73.4	39.4	59.8	26.6	48.3	30.5	39.2	30.5	41.6	28.5	37.3	54.5	86.7	60.9	83	45.5	75	40
S26	23	74	1.75	24.1633	2	0	49.4	12.35	24.7																		35.2	60.1	43.6	68.4	48.4	72.4	48.4	69.8	8.6	38.5	29.8	49.9	31.8	52.1	32.2	48.7	20.5	57.4	47.4	71.2	37.7	65	47.2
S27	23	72.1	1.8	22.2531	6	4	54.9	13.725	27.45																		13.4	37.9	31.8	51.7	32.5	56	28.5	56.8	5.5	24.6	14.1	28.4	17	32.8	21.1	47.9	17.2	62.1	34	69.9	35.8	69	32.4
S28	26	72	1.7	24.9135	6	0	47.5	11.875	23.75																		23.2	55.2	42.9	63.8	39	74.4	46.2	63.1	10.2	41.2	26.7	51.1	31.2	61.2	33	50.4	12.8	50.4	32.6	66.4	38.8	73.3	38.2
S29	19	61.5	1.647	22.6719	16	7	50.5	12.625	25.25																		35.4	65.2	43.9	65.2	43	68.7	37.5	66	11.6	43.1	30.1	42.6	30.6	49.9	29.7	32.8	5	55.4	37.3	61.8	43.2	79.9	45.4
S30	19	63.6	1.6	24.8437	10	1	49.2	12.3	24.6																		17.3	44.1	33.1	57.6	32.9	59.7	32.7	49.5	8.6	29.6	18	29.6	17.9	38.3	17.4	30.3	21.4	47.6	26.4	46.7	33.3	52.4	37
S31	22	62.6	1.63	23.5613	4	14	47.5	11.875	23.75																		19.3	52.1	36.6	54.8	30.1	47.1	31.9	47	6.1	37.2	19.3	41.2	19.7	37.8	20.6	36.2	22.1	53.4	26.9	57.8	28.6	52.4	31.9
S32	21	79.4	1.85	23.1994	4	0	56.6	14.15	28.3																		41.3	69.4	49	68	35.8	66.6	45.2	63.8	24.4	57.7	29.4	57.4	28.3	56.2	28.3	47.6	44.2	75.2	48.6	78.8	50.2	83.1	34.6
																											9.2	48.9	35.2	64.2	46.7	67.2	46.3	67	2.4	35.8	23.7	56.9	31	57.1	29.6	49.9	17.3	56.5	30.7	66.3	38	73.4	45.4
	21.5	69.2812	1.73019	23.1294	3.125	2.375	51.2875	12.8219	25.6438																		36.8	60.8	46.1	72	46	67.9	44.4	67.3	8.9	46.5	27	57.2	31.3	52.8	29.1	42.1	12.1	46.5	41.3	78.3	38.7	75.6	41.2
	2.09454	7.0443	0.0734151	1.65015	4.12506	4.2635	3.13541	0.783853	1.56771																		30.4	60	37.3	64.4	35.2	63.4	42.1	60.7	12.8	53.6	26.1	54.7	25.7	51.4	24.9	46.6	41.8	65.1	49.8	75.9	50.7	74.2	50.2
																											25.3	64.2	34.4	68.9	37.3	66.5	37.5	69.7	6.1	47.8	24.1	51.4	25.1	53.4	27.7	53.9	8.6	64.1	36	71.2	33.7	76.7	34.5
																											12.9	31.1	34.5	40.8	31.9	46.5	26.5	45.3	4.3	26.7	16.3	25.9	17.6	23.8	16.4	29.7	9.9	39.2	20.3	40.2	32.6	46	34
[truncated: 59 more columns]
