# Supplementary material for: Reliability of a standing isokinetic shoulder rotators strength test using a functional electromechanical dynamometer: effects of velocity
Source: PeerJ. 2020 Oct 27;8:e9951. doi: 10.7717/peerj.9951 (PMC7597631; doi:10.7717/peerj.9951)
Supplement: Supplemental Information 2 [file peerj-08-9951-s002.xlsx]

## Sheet: RotIn30Con
	CONSECUTIVE PAIRWISE ANALYSIS OF TRIALS FOR RELIABILITY
	Hover cursor for citation:
	Hover cursor for updates:		2015	2012	2010	2009
	This spreadsheet calculates reliability statistics for consecutive pairs of trials and for the means of these statistics when there are >2 trials.
	For trials spaced at equal intervals, these means are better estimates of test-retest reliability than the more usual ANOVA-based reliablity statistics.
	But see the 1-way and 2-way spreadsheets in this workbook for such analyses.
	The reliability statistics are calculated for raw data and after log transformation.
	I generated the data shown with http://www.sportsci.org/2007/SimulateSamples.xls. See the accompanying article at http://www.sportsci.org/2007/wghstats.htm.
	I deliberately chose data with large errors that are clearly better analyzed via log transformation to give percent or factor effects and errors.
	Unless your data are times to exhaustion or gene transcription scores, they won't be so obviously in need of log transformaiton, but log transformaiton may still be better.
	Delete and replace the numbers in blue. Stats you might want are in red. Don't change any cells with a colored background.
	Missing values must be blanks or the graphs will display incorrectly. (The X values will plot as consecutive integers.)
	Clear all the #NUM! corresponding to missing raw values from the log-transformed panel. Restore the formula (by copying an adjacent cell) if you restore a missing value or for new data.
	Check the graphs (especially of the change scores) for outliers and non-uniformity of scatter. The log-transformed variables may show less non-uniformity, as evident in these data.
	For more than 20 subjects, COPY any number of rows after the first data row and INSERT in the same place without deselecting.
	Do NOT copy and insert the first data row.											Use analysis of RAW data in one or more of the following situations:										Use LOG transformation in one or more of the following situations:
	Double-click on any of the red mean or SD cells to check that you have done this operation properly.											the data can be zero or negative;										the data can only be positive and non-zero;
	Colored boxes should enclose all rows of your data.											the data were measured from an arbitrary reference value;										the within-subject, between-subject or between-trial SD is more than ~20% of the mean;
	For less than 20 subjects, delete or clear any unwanted or empty rows.											the magnitude of the error is expected to be similar for all subjects.										the magnitude of the percent or factor error is expected to be similar for all subjects.
	To remove a trial, clear its data, or set the corrresponding "Include which trials?" cell to 0 or blank.
	For more than 6 trials, copy and insert the entire column(s) for Trials 5 and/or 6 and their change scores for the RAW and the LOG data.											Missing values produce delete in the panel of change scores.										Missing values produce #NUM! in the panel of log-transformed data.							Missing values produce delete in the panel of change scores.
	And follow the instructions in the cells indicated by "Hover cursor for >6 trials". If such editing is too difficult for you, contact me.											Clear delete from these cells to stop them plotting as zeros.										Clear #NUM! from these cells to get complete analyses.							Clear delete from these cells to stop them plotting as zeros.
												Copy-paste or -drag to restore formulae to those cells if you enter new data.										Copy-paste or -drag to restore formulae to those cells if you enter new data.							Copy-paste or -drag to restore formulae to those cells if you enter new data.
		Choose smallest effect:	0.05
		Choose conf. limits (%):	95			Hover cursor for >6 trials:	Read	me				Hover cursor for >6 trials:	Read me	Read	me	Do not							Hover cursor for >6 trials:	Read me	Read	me	Do not			Hover cursor for >6 trials:	Read me	Read	me	Do not
		RAW Data									Change scores of raw data					modify	Any				100*LOG-Transformed Data						modify		Change scores of Log-transformed data					modify	Any
		Trial:	1	2	3	4	5	6	Mean		2-1	3-2	4-3	5-4	6-5	this col.	subject?				1	2	3	4	5	6	this col.		2-1	3-2	4-3	5-4	6-5	this col.	subject?
		S01	77.6667	78.3333							0.666667	delete	delete	delete	delete		1			S01	435.243	436.097	#NUM!	#NUM!	#NUM!	#NUM!			0.854706	delete	delete	delete	delete		#NUM!
		S02	64	68.6667							4.66667	delete	delete	delete	delete		1				415.888	422.926	#NUM!	#NUM!	#NUM!	#NUM!			7.03808	delete	delete	delete	delete		#NUM!
		S03	90.6667	84							-6.66667	delete	delete	delete	delete		1				450.719	443.082	#NUM!	#NUM!	#NUM!	#NUM!			-7.6373	delete	delete	delete	delete		#NUM!
		S04	76.6667	75.6667							-1	delete	delete	delete	delete		1				433.947	432.634	#NUM!	#NUM!	#NUM!	#NUM!			-1.31293	delete	delete	delete	delete		#NUM!
		S05	74	63.3333							-10.6667	delete	delete	delete	delete		1				430.407	414.841	#NUM!	#NUM!	#NUM!	#NUM!			-15.5653	delete	delete	delete	delete		#NUM!
		S06	80	78.6667							-1.33333	delete	delete	delete	delete		1				438.203	436.522	#NUM!	#NUM!	#NUM!	#NUM!			-1.68071	delete	delete	delete	delete		#NUM!
		S07	83.6667	74.6667							-9	delete	delete	delete	delete		1				442.684	431.303	#NUM!	#NUM!	#NUM!	#NUM!			-11.3807	delete	delete	delete	delete		#NUM!
		S08	77	68							-9	delete	delete	delete	delete		1				434.381	421.951	#NUM!	#NUM!	#NUM!	#NUM!			-12.4298	delete	delete	delete	delete		#NUM!
		S09	97.6667	92							-5.66667	delete	delete	delete	delete		1				458.156	452.179	#NUM!	#NUM!	#NUM!	#NUM!			-5.97717	delete	delete	delete	delete		#NUM!
		S10	86.6667	90.6667							4	delete	delete	delete	delete		1				446.207	450.719	#NUM!	#NUM!	#NUM!	#NUM!			4.51204	delete	delete	delete	delete		#NUM!
		S11	76.6667	51							-25.6667	delete	delete	delete	delete		1				433.947	393.183	#NUM!	#NUM!	#NUM!	#NUM!			-40.7641	delete	delete	delete	delete		#NUM!
		S12	65	78.3333							13.3333	delete	delete	delete	delete		1				417.439	436.097	#NUM!	#NUM!	#NUM!	#NUM!			18.6586	delete	delete	delete	delete		#NUM!
		S13	52	55.6667							3.66667	delete	delete	delete	delete		1				395.124	401.938	#NUM!	#NUM!	#NUM!	#NUM!			6.81378	delete	delete	delete	delete		#NUM!
		S14	86.3333	89.6667							3.33333	delete	delete	delete	delete		1				445.822	449.61	#NUM!	#NUM!	#NUM!	#NUM!			3.78833	delete	delete	delete	delete		#NUM!
		S15	94.6667	91.3333							-3.33333	delete	delete	delete	delete		1				455.036	451.452	#NUM!	#NUM!	#NUM!	#NUM!			-3.58461	delete	delete	delete	delete		#NUM!
		S16	101	83							-18	delete	delete	delete	delete		1			S16	461.512	441.884	#NUM!	#NUM!	#NUM!	#NUM!			-19.628	delete	delete	delete	delete		#NUM!
		S17	98.3333	100.333							2	delete	delete	delete	delete		1			S17	458.836	460.85	#NUM!	#NUM!	#NUM!	#NUM!			2.01349	delete	delete	delete	delete		#NUM!
		S18	78	79.3333							1.33333	delete	delete	delete	delete		1			S18	435.671	437.366	#NUM!	#NUM!	#NUM!	#NUM!			1.69496	delete	delete	delete	delete		#NUM!
		S19	74.3333	82.3333							8	delete	delete	delete	delete		1			S19	430.856	441.078	#NUM!	#NUM!	#NUM!	#NUM!			10.2217	delete	delete	delete	delete		#NUM!
		S20	138.333	113.667							-24.6667	delete	delete	delete	delete		1			S20	492.967	473.327	#NUM!	#NUM!	#NUM!	#NUM!			-19.6396	delete	delete	delete	delete		#NUM!
		S21	89.6667	80.6667							-9	delete	delete	delete	delete		1				449.61	439.033	#NUM!	#NUM!	#NUM!	#NUM!			-10.5774	delete	delete	delete	delete		#NUM!
		S22	113	103.667							-9.33333	delete	delete	delete	delete		1				472.739	464.118	#NUM!	#NUM!	#NUM!	#NUM!			-8.62072	delete	delete	delete	delete		#NUM!
		S23	76.3333	80.3333							4	delete	delete	delete	delete		1				433.511	438.618	#NUM!	#NUM!	#NUM!	#NUM!			5.10749	delete	delete	delete	delete		#NUM!
		S24	97.6667	108							10.3333	delete	delete	delete	delete		1				458.156	468.213	#NUM!	#NUM!	#NUM!	#NUM!			10.0571	delete	delete	delete	delete		#NUM!
		S25	53.6667	63.3333							9.66667	delete	delete	delete	delete		1				398.279	414.841	#NUM!	#NUM!	#NUM!	#NUM!			16.562	delete	delete	delete	delete		#NUM!
		S26	60.6667	51.3333							-9.33333	delete	delete	delete	delete		1				410.539	393.834	#NUM!	#NUM!	#NUM!	#NUM!			-16.7054	delete	delete	delete	delete		#NUM!
		S27	87.3333	83.3333							-4	delete	delete	delete	delete		1				446.973	442.285	#NUM!	#NUM!	#NUM!	#NUM!			-4.68836	delete	delete	delete	delete		#NUM!
		S28	86	93.3333							7.33333	delete	delete	delete	delete		1				445.435	453.618	#NUM!	#NUM!	#NUM!	#NUM!			8.183	delete	delete	delete	delete		#NUM!
		S29	96.6667	98							1.33333	delete	delete	delete	delete		1				457.127	458.497	#NUM!	#NUM!	#NUM!	#NUM!			1.36988	delete	delete	delete	delete		#NUM!
		S30	82.3333	92.6667							10.3333	delete	delete	delete	delete		1				441.078	452.901	#NUM!	#NUM!	#NUM!	#NUM!			11.8233	delete	delete	delete	delete		#NUM!
		S31	89	96							7	delete	delete	delete	delete		1				448.864	456.435	#NUM!	#NUM!	#NUM!	#NUM!			7.57118	delete	delete	delete	delete		#NUM!
		S32	55.3333	55.6667							0.333333	delete	delete	delete	delete		1				401.338	401.938	#NUM!	#NUM!	#NUM!	#NUM!			0.600602	delete	delete	delete	delete		#NUM!
		S33									delete	delete	delete	delete	delete		0			S33	#NUM!	#NUM!	#NUM!	#NUM!	#NUM!	#NUM!			delete	delete	delete	delete	delete		#NUM!
		S34									delete	delete	delete	delete	delete		0			S34	#NUM!	#NUM!	#NUM!	#NUM!	#NUM!	#NUM!			delete	delete	delete	delete	delete		#NUM!
		S35									delete	delete	delete	delete	delete		0			S35	#NUM!	#NUM!	#NUM!	#NUM!	#NUM!	#NUM!			delete	delete	delete	delete	delete		#NUM!
		Mean	83.1354	81.4062					82.2708	Mean of change	-1.72917					Mean	32			Mean	#NUM!	#NUM!					#NUM!	Mean	-1.97881						0
		SD	17.6121	16.0621					16.8549	SD of change	9.62354					9.62354				SD	#NUM!	#NUM!					#NUM!	SD	12.3016					#DIV/0!
		Total no. of subjects	32	32	0	0	0	0	32	Total no. of subjects	32	0	0	0	0	32				N	32	32	0	0	0	0		N	32	0	0	0	0
		Include which trials?	1	1	1	1	0	0												Include which trials?	1	1	1	1	0	0
		DF	31	31	0	0	0	0	31											DF	31	31	0	0	0	0	Mean	Factor change in mean	0.980406					Mean
																				Back-transformed mean								SD of change as a factor	1.1309
																				SD as a ×/÷ factor								Change in mean (%)	-1.95936
	For your data, you may have to set max and min values of X and Y axes to appropriate values.																			SD as a CV (%)								SD of change as CV (%)	13.0902
									Measures of reliability via the RAW variable											Total no. of subjects	32	32	0	0	0	0		Total no. of subjects	32	0	0	0	0
									Raw	Trials	2-1	3-2	4-3	5-4	6-5	Mean											Measures of reliability via the LOG-TRANSFORMED variable
							P-Value			Change in mean	-1.72917								Clear #NUM! and "delete" from the log-transformed cells to stop them plotting as zeros.								Factors	Trials	2-1	3-2	4-3	5-4	6-5	Mean
							0.317293			Lower conf. limit	-5.19882								Restore the log-transformation formula to those cells if you enter new data.									Factor change in mean
										Upper conf. limit	1.74049																	Lower conf. limit
							CV			Conf. limits as ±value	3.46965																	Upper conf. limit
							8.2713			Typical error	6.80487					6.80487												Conf. limits as ×/÷factor
							6.63113			Lower conf. limit	5.45549					5.45549												Factor typical error
							10.9965			Upper conf. limit	9.04693					9.04693												Lower conf. limit
										Conf. limits as approx. ×/÷factor	1.28776					1.28776												Upper conf. limit
							ES			Bias correction factor	1.00806					1.00806												Conf. limits as approx. ×/÷factor
							-0.102591			Smallest effect from pure SD	0.771009					0.771009												Bias correction factor
										Lower conf. limit	1.98238					1.97278												Smallest effect from pure SD
							BS-SD			Upper conf. limit	3.88494					3.88982												Lower conf. limit
							20.4871			Smallest effect from observed SD	0.842746					0.842746												Upper conf. limit
										Lower conf. limit	0.675632					0.675632												Smallest effect from observed SD
										Upper conf. limit	1.12041					1.12041												Lower conf. limit
										Degrees of freedom	31	0	0	0	0	31												Upper conf. limit
									Standardized (when ICC>0)																			Degrees of freedom	0	0	0	0	0
										Change in mean	-0.112137																Percents
										Lower conf. limit	-0.337144																	Change in mean (%)
										Upper conf. limit	0.112871																	Lower conf. limit
										Conf. limits as ±value	0.225007																	Upper conf. limit
										Typical error	0.441296					0.403732												Conf. limits as approx. ±value
										Lower conf. limit	0.353789					0.323673												Typical error as a CV (%)
										Upper conf. limit	0.586694					0.536753												Lower conf. limit
										Conf. limits as approx. ×/÷factor	1.28776					1.28776												Upper conf. limit
										Bias correction factor	1.00806					1.00806												Conf. limits as approx. ×/÷factor
									Correlations																			Bias correction factor
										Pearson correlation	0.844808					0.844808												Smallest effect from pure SD
										Lower conf. limit	0.703288																	Lower conf. limit
										Upper conf. limit	0.921922																	Upper conf. limit
										Bias correction factor	1.00506																	Smallest effect from observed SD
										Intraclass correlation (ICC)	0.845643					0.845643												Lower conf. limit
										Lower conf. limit	0.707461					0.707461												Upper conf. limit
										Upper conf. limit	0.921553					0.921553											Standardized (when ICC>0)
										Effective no. of trials	2					2												Change in mean
										F	11.9569					11.9569												Lower conf. limit
										Numerator DF	31					31												Upper conf. limit
										Denominator DF	31	0	0	0	0	31												Conf. limits as ±value
										F lower	5.8367					5.8367												Typical error
										F upper	24.4948					24.4948												Lower conf. limit
										Fisher r	1.23773					1.23773												Upper conf. limit
										Fisher SE^-2	29																	Conf. limits as approx. ×/÷factor
										Pure variance	237.782					237.782												Bias correction factor
										SE of pure variance	71.1934					71.6776											Correlations
										LCL	98.2454					97.2965												Pearson correlation
										UCL	377.318					378.267												Lower conf. limit
																												Upper conf. limit
																												Bias correction factor
																												Intraclass correlation
																												Lower conf. limit
																												Upper conf. limit
																											Measures of reliability of log-transformed variable
																													2-1	3-2	4-3	5-4	6-5	Mean
																												Change in mean
																												Lower conf. limit
																												Upper conf. limit
																												Typical error						#DIV/0!
																												Lower conf. limit						#DIV/0!
																												Upper conf. limit						#DIV/0!
																												Bias correction factor
																												Smallest effect from pure SD						#DIV/0!
																												Lower conf. limit						#DIV/0!
																												Upper conf. limit						#DIV/0!
																												Smallest effect from observed SD						#NUM!
																												Lower conf. limit						#DIV/0!
																												Upper conf. limit						#DIV/0!
																												DF	0	0	0	0	0	#DIV/0!
																												Stdized change in mean
																												Lower conf. limit
																												Upper conf. limit
																												Stdized typical error
																												Lower conf. limit
																												Upper conf. limit
																												Pearson r						#DIV/0!
																												Lower conf. limit
																												Upper conf. limit
																												Bias correction factor
																												Intraclass r						#DIV/0!
																												Lower conf. limit						#DIV/0!
																												Upper conf. limit						#DIV/0!
																												Effective no. of trials						#DIV/0!
																												F						#DIV/0!
																												Numerator DF	0					#DIV/0!
																												Denominator DF	0	0	0	0	0	#DIV/0!
																												F lower						#DIV/0!
																												F upper						#DIV/0!
																												Fisher r						#DIV/0!
																												Fisher SE^-2
																												Pure variance						#DIV/0!
																												SE of pure variance						#DIV/0!
																												LCL						#DIV/0!
																												UCL						#DIV/0!

## Sheet: RotIn30Ecc
	CONSECUTIVE PAIRWISE ANALYSIS OF TRIALS FOR RELIABILITY
	Hover cursor for citation:
	Hover cursor for updates:		2015	2012	2010	2009
	This spreadsheet calculates reliability statistics for consecutive pairs of trials and for the means of these statistics when there are >2 trials.
	For trials spaced at equal intervals, these means are better estimates of test-retest reliability than the more usual ANOVA-based reliablity statistics.
	But see the 1-way and 2-way spreadsheets in this workbook for such analyses.
	The reliability statistics are calculated for raw data and after log transformation.
	I generated the data shown with http://www.sportsci.org/2007/SimulateSamples.xls. See the accompanying article at http://www.sportsci.org/2007/wghstats.htm.
	I deliberately chose data with large errors that are clearly better analyzed via log transformation to give percent or factor effects and errors.
	Unless your data are times to exhaustion or gene transcription scores, they won't be so obviously in need of log transformaiton, but log transformaiton may still be better.
	Delete and replace the numbers in blue. Stats you might want are in red. Don't change any cells with a colored background.
	Missing values must be blanks or the graphs will display incorrectly. (The X values will plot as consecutive integers.)
	Clear all the #NUM! corresponding to missing raw values from the log-transformed panel. Restore the formula (by copying an adjacent cell) if you restore a missing value or for new data.
	Check the graphs (especially of the change scores) for outliers and non-uniformity of scatter. The log-transformed variables may show less non-uniformity, as evident in these data.
	For more than 20 subjects, COPY any number of rows after the first data row and INSERT in the same place without deselecting.
	Do NOT copy and insert the first data row.											Use analysis of RAW data in one or more of the following situations:										Use LOG transformation in one or more of the following situations:
	Double-click on any of the red mean or SD cells to check that you have done this operation properly.											the data can be zero or negative;										the data can only be positive and non-zero;
	Colored boxes should enclose all rows of your data.											the data were measured from an arbitrary reference value;										the within-subject, between-subject or between-trial SD is more than ~20% of the mean;
	For less than 20 subjects, delete or clear any unwanted or empty rows.											the magnitude of the error is expected to be similar for all subjects.										the magnitude of the percent or factor error is expected to be similar for all subjects.
	To remove a trial, clear its data, or set the corrresponding "Include which trials?" cell to 0 or blank.
	For more than 6 trials, copy and insert the entire column(s) for Trials 5 and/or 6 and their change scores for the RAW and the LOG data.											Missing values produce delete in the panel of change scores.										Missing values produce #NUM! in the panel of log-transformed data.							Missing values produce delete in the panel of change scores.
	And follow the instructions in the cells indicated by "Hover cursor for >6 trials". If such editing is too difficult for you, contact me.											Clear delete from these cells to stop them plotting as zeros.										Clear #NUM! from these cells to get complete analyses.							Clear delete from these cells to stop them plotting as zeros.
												Copy-paste or -drag to restore formulae to those cells if you enter new data.										Copy-paste or -drag to restore formulae to those cells if you enter new data.							Copy-paste or -drag to restore formulae to those cells if you enter new data.
		Choose smallest effect:	0.05
		Choose conf. limits (%):	95			Hover cursor for >6 trials:	Read	me				Hover cursor for >6 trials:	Read me	Read	me	Do not							Hover cursor for >6 trials:	Read me	Read	me	Do not			Hover cursor for >6 trials:	Read me	Read	me	Do not
		RAW Data									Change scores of raw data					modify	Any				100*LOG-Transformed Data						modify		Change scores of Log-transformed data					modify	Any
		Trial:	1	2	3	4	5	6	Mean		2-1	3-2	4-3	5-4	6-5	this col.	subject?				1	2	3	4	5	6	this col.		2-1	3-2	4-3	5-4	6-5	this col.	subject?
		S01	191	176.333							-14.6667	delete	delete	delete	delete		1			S01	525.227	517.238	#NUM!	#NUM!	#NUM!	#NUM!			-7.98973	delete	delete	delete	delete		#NUM!
		S02	186	184.567							-1.43333	delete	delete	delete	delete		1				522.575	521.801	#NUM!	#NUM!	#NUM!	#NUM!			-0.773594	delete	delete	delete	delete		#NUM!
		S03	178.333	215.927							37.5933	delete	delete	delete	delete		1				518.365	537.494	#NUM!	#NUM!	#NUM!	#NUM!			19.1284	delete	delete	delete	delete		#NUM!
		S04	178.667	175.093							-3.57333	delete	delete	delete	delete		1				518.552	516.532	#NUM!	#NUM!	#NUM!	#NUM!			-2.02027	delete	delete	delete	delete		#NUM!
		S05	234.667	202.48							-32.1867	delete	delete	delete	delete		1				545.817	531.064	#NUM!	#NUM!	#NUM!	#NUM!			-14.7525	delete	delete	delete	delete		#NUM!
		S06	197.667	180.647							-17.02	delete	delete	delete	delete		1				528.658	519.654	#NUM!	#NUM!	#NUM!	#NUM!			-9.00391	delete	delete	delete	delete		#NUM!
		S07	226.333	207.38							-18.9533	delete	delete	delete	delete		1				542.201	533.455	#NUM!	#NUM!	#NUM!	#NUM!			-8.7456	delete	delete	delete	delete		#NUM!
		S08	231.333	201.88							-29.4533	delete	delete	delete	delete		1				544.386	530.767	#NUM!	#NUM!	#NUM!	#NUM!			-13.6186	delete	delete	delete	delete		#NUM!
		S09	237.667	197.307							-40.36	delete	delete	delete	delete		1				547.087	528.476	#NUM!	#NUM!	#NUM!	#NUM!			-18.611	delete	delete	delete	delete		#NUM!
		S10	218	186.2							-31.8	delete	delete	delete	delete		1				538.45	522.682	#NUM!	#NUM!	#NUM!	#NUM!			-15.7674	delete	delete	delete	delete		#NUM!
		S11	185	155.167							-29.8333	delete	delete	delete	delete		1				522.036	504.45	#NUM!	#NUM!	#NUM!	#NUM!			-17.5856	delete	delete	delete	delete		#NUM!
		S12	212	208.413							-3.58667	delete	delete	delete	delete		1				535.659	533.952	#NUM!	#NUM!	#NUM!	#NUM!			-1.7063	delete	delete	delete	delete		#NUM!
		S13	164.667	173.787							9.12	delete	delete	delete	delete		1				510.392	515.783	#NUM!	#NUM!	#NUM!	#NUM!			5.39053	delete	delete	delete	delete		#NUM!
		S14	202.333	229.973							27.64	delete	delete	delete	delete		1				530.992	543.796	#NUM!	#NUM!	#NUM!	#NUM!			12.8047	delete	delete	delete	delete		#NUM!
		S15	224.333	183.26							-41.0733	delete	delete	delete	delete		1				541.313	521.091	#NUM!	#NUM!	#NUM!	#NUM!			-20.2227	delete	delete	delete	delete		#NUM!
		S16	227.667	205.673							-21.9933	delete	delete	delete	delete		1			S16	542.788	532.629	#NUM!	#NUM!	#NUM!	#NUM!			-10.1593	delete	delete	delete	delete		#NUM!
		S17	209.333	218.793							9.46	delete	delete	delete	delete		1			S17	534.393	538.813	#NUM!	#NUM!	#NUM!	#NUM!			4.41997	delete	delete	delete	delete		#NUM!
		S18	179.667	191.427							11.76	delete	delete	delete	delete		1			S18	519.11	525.45	#NUM!	#NUM!	#NUM!	#NUM!			6.34015	delete	delete	delete	delete		#NUM!
		S19	177.333	189.793							12.46	delete	delete	delete	delete		1			S19	517.803	524.594	#NUM!	#NUM!	#NUM!	#NUM!			6.79046	delete	delete	delete	delete		#NUM!
		S20	282	262.64							-19.36	delete	delete	delete	delete		1			S20	564.191	557.078	#NUM!	#NUM!	#NUM!	#NUM!			-7.11228	delete	delete	delete	delete		#NUM!
		S21	212.667	237.78							25.1133	delete	delete	delete	delete		1				535.973	547.135	#NUM!	#NUM!	#NUM!	#NUM!			11.162	delete	delete	delete	delete		#NUM!
		S22	221.333	184.567							-36.7667	delete	delete	delete	delete		1				539.967	521.801	#NUM!	#NUM!	#NUM!	#NUM!			-18.1659	delete	delete	delete	delete		#NUM!
		S23	200	209.067							9.06667	delete	delete	delete	delete		1				529.832	534.265	#NUM!	#NUM!	#NUM!	#NUM!			4.43358	delete	delete	delete	delete		#NUM!
		S24	252.333	246.307							-6.02667	delete	delete	delete	delete		1				553.075	550.658	#NUM!	#NUM!	#NUM!	#NUM!			-2.41736	delete	delete	delete	delete		#NUM!
		S25	128.333	155.82							27.4867	delete	delete	delete	delete		1				485.463	504.87	#NUM!	#NUM!	#NUM!	#NUM!			19.407	delete	delete	delete	delete		#NUM!
		S26	150.333	153.86							3.52667	delete	delete	delete	delete		1				501.286	503.604	#NUM!	#NUM!	#NUM!	#NUM!			2.3188	delete	delete	delete	delete		#NUM!
		S27	247.333	236.453							-10.88	delete	delete	delete	delete		1				551.074	546.575	#NUM!	#NUM!	#NUM!	#NUM!			-4.49861	delete	delete	delete	delete		#NUM!
		S28	244	257.74							13.74	delete	delete	delete	delete		1				549.717	555.195	#NUM!	#NUM!	#NUM!	#NUM!			5.47831	delete	delete	delete	delete		#NUM!
		S29	217	211.353							-5.64667	delete	delete	delete	delete		1				537.99	535.353	#NUM!	#NUM!	#NUM!	#NUM!			-2.63661	delete	delete	delete	delete		#NUM!
		S30	230.667	227.033							-3.63333	delete	delete	delete	delete		1				544.097	542.51	#NUM!	#NUM!	#NUM!	#NUM!			-1.58768	delete	delete	delete	delete		#NUM!
		S31	231.333	244.473							13.14	delete	delete	delete	delete		1				544.386	549.911	#NUM!	#NUM!	#NUM!	#NUM!			5.52466	delete	delete	delete	delete		#NUM!
		S32	128	128.633							0.633333	delete	delete	delete	delete		1				485.203	485.697	#NUM!	#NUM!	#NUM!	#NUM!			0.493572	delete	delete	delete	delete		#NUM!
		S33									delete	delete	delete	delete	delete		0			S33	#NUM!	#NUM!	#NUM!	#NUM!	#NUM!	#NUM!			delete	delete	delete	delete	delete		#NUM!
		S34									delete	delete	delete	delete	delete		0			S34	#NUM!	#NUM!	#NUM!	#NUM!	#NUM!	#NUM!			delete	delete	delete	delete	delete		#NUM!
		S35									delete	delete	delete	delete	delete		0			S35	#NUM!	#NUM!	#NUM!	#NUM!	#NUM!	#NUM!			delete	delete	delete	delete	delete		#NUM!
		Mean	206.479	201.245					203.862	Mean of change	-5.23458					Mean	32			Mean	#NUM!	#NUM!					#NUM!	Mean	-2.30259						0
		SD	34.8874	31.7545					33.3578	SD of change	21.2753					21.2753				SD	#NUM!	#NUM!					#NUM!	SD	10.6963					#DIV/0!
		Total no. of subjects	32	32	0	0	0	0	32	Total no. of subjects	32	0	0	0	0	32				N	32	32	0	0	0	0		N	32	0	0	0	0
		Include which trials?	1	1	1	1	0	0												Include which trials?	1	1	1	1	0	0
		DF	31	31	0	0	0	0	31											DF	31	31	0	0	0	0	Mean	Factor change in mean	0.977237					Mean
																				Back-transformed mean								SD of change as a factor	1.11289
																				SD as a ×/÷ factor								Change in mean (%)	-2.27628
	For your data, you may have to set max and min values of X and Y axes to appropriate values.																			SD as a CV (%)								SD of change as CV (%)	11.2893
									Measures of reliability via the RAW variable											Total no. of subjects	32	32	0	0	0	0		Total no. of subjects	32	0	0	0	0
									Raw	Trials	2-1	3-2	4-3	5-4	6-5	Mean											Measures of reliability via the LOG-TRANSFORMED variable
							P-Value			Change in mean	-5.23458								Clear #NUM! and "delete" from the log-transformed cells to stop them plotting as zeros.								Factors	Trials	2-1	3-2	4-3	5-4	6-5	Mean
							0.173885			Lower conf. limit	-12.9051								Restore the log-transformation formula to those cells if you enter new data.									Factor change in mean
										Upper conf. limit	2.43598																	Lower conf. limit
							CV			Conf. limits as ±value	7.67056																	Upper conf. limit
							7.37946			Typical error	15.0439					15.0439												Conf. limits as ×/÷factor
							5.91614			Lower conf. limit	12.0608					12.0608												Factor typical error
							9.81084			Upper conf. limit	20.0006					20.0006												Lower conf. limit
										Conf. limits as approx. ×/÷factor	1.28776					1.28776												Upper conf. limit
							ES			Bias correction factor	1.00806					1.00806												Conf. limits as approx. ×/÷factor
							-0.156922			Smallest effect from pure SD	1.48864					1.48864												Bias correction factor
										Lower conf. limit	3.70968					3.67817												Smallest effect from pure SD
							BS-SD			Upper conf. limit	7.5599					7.57528												Lower conf. limit
							16.3629			Smallest effect from observed SD	1.66789					1.66789												Upper conf. limit
										Lower conf. limit	1.33715					1.33715												Smallest effect from observed SD
										Upper conf. limit	2.21742					2.21742												Lower conf. limit
										Degrees of freedom	31	0	0	0	0	31												Upper conf. limit
									Standardized (when ICC>0)																			Degrees of freedom	0	0	0	0	0
										Change in mean	-0.175817																Percents
										Lower conf. limit	-0.433454																	Change in mean (%)
										Upper conf. limit	0.0818189																	Lower conf. limit
										Conf. limits as ±value	0.257636																	Upper conf. limit
										Typical error	0.50529					0.450987												Conf. limits as approx. ±value
										Lower conf. limit	0.405092					0.361557												Typical error as a CV (%)
										Upper conf. limit	0.671772					0.599577												Lower conf. limit
										Conf. limits as approx. ×/÷factor	1.28776					1.28776												Upper conf. limit
										Bias correction factor	1.00806					1.00806												Conf. limits as approx. ×/÷factor
									Correlations																			Bias correction factor
										Pearson correlation	0.805103					0.805103												Smallest effect from pure SD
										Lower conf. limit	0.634549																	Lower conf. limit
										Upper conf. limit	0.900887																	Upper conf. limit
										Bias correction factor	1.0062																	Smallest effect from observed SD
										Intraclass correlation (ICC)	0.806649					0.806649												Lower conf. limit
										Lower conf. limit	0.640361					0.640361												Upper conf. limit
										Upper conf. limit	0.900703					0.900703											Standardized (when ICC>0)
										Effective no. of trials	2					2												Change in mean
										F	9.34387					9.34387												Lower conf. limit
										Numerator DF	31					31												Upper conf. limit
										Denominator DF	31	0	0	0	0	31												Conf. limits as ±value
										F lower	4.56114					4.56114												Typical error
										F upper	19.1417					19.1417												Lower conf. limit
										Fisher r	1.11295					1.11295												Upper conf. limit
										Fisher SE^-2	29																	Conf. limits as approx. ×/÷factor
										Pure variance	886.422					886.422												Bias correction factor
										SE of pure variance	276.729					279.698											Correlations
										LCL	344.043					338.223												Pearson correlation
										UCL	1428.8					1434.62												Lower conf. limit
																												Upper conf. limit
																												Bias correction factor
																												Intraclass correlation
																												Lower conf. limit
																												Upper conf. limit
																											Measures of reliability of log-transformed variable
																													2-1	3-2	4-3	5-4	6-5	Mean
																												Change in mean
																												Lower conf. limit
																												Upper conf. limit
																												Typical error						#DIV/0!
																												Lower conf. limit						#DIV/0!
																												Upper conf. limit						#DIV/0!
																												Bias correction factor
																												Smallest effect from pure SD						#DIV/0!
																												Lower conf. limit						#DIV/0!
																												Upper conf. limit						#DIV/0!
																												Smallest effect from observed SD						#NUM!
																												Lower conf. limit						#DIV/0!
																												Upper conf. limit						#DIV/0!
																												DF	0	0	0	0	0	#DIV/0!
																												Stdized change in mean
																												Lower conf. limit
																												Upper conf. limit
																												Stdized typical error
																												Lower conf. limit
																												Upper conf. limit
																												Pearson r						#DIV/0!
																												Lower conf. limit
																												Upper conf. limit
																												Bias correction factor
																												Intraclass r						#DIV/0!
																												Lower conf. limit						#DIV/0!
																												Upper conf. limit						#DIV/0!
																												Effective no. of trials						#DIV/0!
																												F						#DIV/0!
																												Numerator DF	0					#DIV/0!
																												Denominator DF	0	0	0	0	0	#DIV/0!
																												F lower						#DIV/0!
																												F upper						#DIV/0!
																												Fisher r						#DIV/0!
																												Fisher SE^-2
																												Pure variance						#DIV/0!
																												SE of pure variance						#DIV/0!
																												LCL						#DIV/0!
																												UCL						#DIV/0!

## Sheet: RotIn60Con
	CONSECUTIVE PAIRWISE ANALYSIS OF TRIALS FOR RELIABILITY
	Hover cursor for citation:
	Hover cursor for updates:		2015	2012	2010	2009
	This spreadsheet calculates reliability statistics for consecutive pairs of trials and for the means of these statistics when there are >2 trials.
	For trials spaced at equal intervals, these means are better estimates of test-retest reliability than the more usual ANOVA-based reliablity statistics.
	But see the 1-way and 2-way spreadsheets in this workbook for such analyses.
	The reliability statistics are calculated for raw data and after log transformation.
	I generated the data shown with http://www.sportsci.org/2007/SimulateSamples.xls. See the accompanying article at http://www.sportsci.org/2007/wghstats.htm.
	I deliberately chose data with large errors that are clearly better analyzed via log transformation to give percent or factor effects and errors.
	Unless your data are times to exhaustion or gene transcription scores, they won't be so obviously in need of log transformaiton, but log transformaiton may still be better.
	Delete and replace the numbers in blue. Stats you might want are in red. Don't change any cells with a colored background.
	Missing values must be blanks or the graphs will display incorrectly. (The X values will plot as consecutive integers.)
	Clear all the #NUM! corresponding to missing raw values from the log-transformed panel. Restore the formula (by copying an adjacent cell) if you restore a missing value or for new data.
	Check the graphs (especially of the change scores) for outliers and non-uniformity of scatter. The log-transformed variables may show less non-uniformity, as evident in these data.
	For more than 20 subjects, COPY any number of rows after the first data row and INSERT in the same place without deselecting.
	Do NOT copy and insert the first data row.											Use analysis of RAW data in one or more of the following situations:										Use LOG transformation in one or more of the following situations:
	Double-click on any of the red mean or SD cells to check that you have done this operation properly.											the data can be zero or negative;										the data can only be positive and non-zero;
	Colored boxes should enclose all rows of your data.											the data were measured from an arbitrary reference value;										the within-subject, between-subject or between-trial SD is more than ~20% of the mean;
	For less than 20 subjects, delete or clear any unwanted or empty rows.											the magnitude of the error is expected to be similar for all subjects.										the magnitude of the percent or factor error is expected to be similar for all subjects.
	To remove a trial, clear its data, or set the corrresponding "Include which trials?" cell to 0 or blank.
	For more than 6 trials, copy and insert the entire column(s) for Trials 5 and/or 6 and their change scores for the RAW and the LOG data.											Missing values produce delete in the panel of change scores.										Missing values produce #NUM! in the panel of log-transformed data.							Missing values produce delete in the panel of change scores.
	And follow the instructions in the cells indicated by "Hover cursor for >6 trials". If such editing is too difficult for you, contact me.											Clear delete from these cells to stop them plotting as zeros.										Clear #NUM! from these cells to get complete analyses.							Clear delete from these cells to stop them plotting as zeros.
												Copy-paste or -drag to restore formulae to those cells if you enter new data.										Copy-paste or -drag to restore formulae to those cells if you enter new data.							Copy-paste or -drag to restore formulae to those cells if you enter new data.
		Choose smallest effect:	0.05
		Choose conf. limits (%):	95			Hover cursor for >6 trials:	Read	me				Hover cursor for >6 trials:	Read me	Read	me	Do not							Hover cursor for >6 trials:	Read me	Read	me	Do not			Hover cursor for >6 trials:	Read me	Read	me	Do not
		RAW Data									Change scores of raw data					modify	Any				100*LOG-Transformed Data						modify		Change scores of Log-transformed data					modify	Any
		Trial:	1	2	3	4	5	6	Mean		2-1	3-2	4-3	5-4	6-5	this col.	subject?				1	2	3	4	5	6	this col.		2-1	3-2	4-3	5-4	6-5	this col.	subject?
		S01	101	99.6667							-1.33333	delete	delete	delete	delete		1			S01	461.512	460.183	#NUM!	#NUM!	#NUM!	#NUM!			-1.32892	delete	delete	delete	delete		#NUM!
		S02	66.6667	61.3333							-5.33333	delete	delete	delete	delete		1				419.971	411.632	#NUM!	#NUM!	#NUM!	#NUM!			-8.33816	delete	delete	delete	delete		#NUM!
		S03	59.3333	74							14.6667	delete	delete	delete	delete		1				408.317	430.407	#NUM!	#NUM!	#NUM!	#NUM!			22.0894	delete	delete	delete	delete		#NUM!
		S04	79.6667	80							0.333333	delete	delete	delete	delete		1				437.785	438.203	#NUM!	#NUM!	#NUM!	#NUM!			0.417537	delete	delete	delete	delete		#NUM!
		S05	85.6667	88.3333							2.66667	delete	delete	delete	delete		1				445.046	448.112	#NUM!	#NUM!	#NUM!	#NUM!			3.06537	delete	delete	delete	delete		#NUM!
		S06	88.3333	75.6667							-12.6667	delete	delete	delete	delete		1				448.112	432.634	#NUM!	#NUM!	#NUM!	#NUM!			-15.478	delete	delete	delete	delete		#NUM!
		S07	87.3333	89.6667							2.33333	delete	delete	delete	delete		1				446.973	449.61	#NUM!	#NUM!	#NUM!	#NUM!			2.63669	delete	delete	delete	delete		#NUM!
		S08	80.3333	72							-8.33333	delete	delete	delete	delete		1				438.618	427.667	#NUM!	#NUM!	#NUM!	#NUM!			-10.9519	delete	delete	delete	delete		#NUM!
		S09	112	111.967							-0.0333333	delete	delete	delete	delete		1				471.85	471.82	#NUM!	#NUM!	#NUM!	#NUM!			-0.0297663	delete	delete	delete	delete		#NUM!
		S10	94	86.3333							-7.66667	delete	delete	delete	delete		1				454.329	445.822	#NUM!	#NUM!	#NUM!	#NUM!			-8.5079	delete	delete	delete	delete		#NUM!
		S11	84.6667	82.3333							-2.33333	delete	delete	delete	delete		1				443.872	441.078	#NUM!	#NUM!	#NUM!	#NUM!			-2.79459	delete	delete	delete	delete		#NUM!
		S12	72.6667	73							0.333333	delete	delete	delete	delete		1				428.588	429.046	#NUM!	#NUM!	#NUM!	#NUM!			0.457667	delete	delete	delete	delete		#NUM!
		S13	55.3333	63.6667							8.33333	delete	delete	delete	delete		1				401.338	415.366	#NUM!	#NUM!	#NUM!	#NUM!			14.0286	delete	delete	delete	delete		#NUM!
		S14	125.667	119.667							-6	delete	delete	delete	delete		1				483.363	478.471	#NUM!	#NUM!	#NUM!	#NUM!			-4.89228	delete	delete	delete	delete		#NUM!
		S15	84.6667	77.6667							-7	delete	delete	delete	delete		1				443.872	435.243	#NUM!	#NUM!	#NUM!	#NUM!			-8.62958	delete	delete	delete	delete		#NUM!
		S16	71.6667	66							-5.66667	delete	delete	delete	delete		1			S16	427.203	418.965	#NUM!	#NUM!	#NUM!	#NUM!			-8.2371	delete	delete	delete	delete		#NUM!
		S17	106	112.667							6.66667	delete	delete	delete	delete		1			S17	466.344	472.443	#NUM!	#NUM!	#NUM!	#NUM!			6.09945	delete	delete	delete	delete		#NUM!
		S18	90	91							1	delete	delete	delete	delete		1			S18	449.981	451.086	#NUM!	#NUM!	#NUM!	#NUM!			1.10498	delete	delete	delete	delete		#NUM!
		S19	79.3333	86							6.66667	delete	delete	delete	delete		1			S19	437.366	445.435	#NUM!	#NUM!	#NUM!	#NUM!			8.06889	delete	delete	delete	delete		#NUM!
		S20	119.333	114.667							-4.66667	delete	delete	delete	delete		1			S20	478.192	474.203	#NUM!	#NUM!	#NUM!	#NUM!			-3.98913	delete	delete	delete	delete		#NUM!
		S21	133.333	119.333							-14	delete	delete	delete	delete		1				489.285	478.192	#NUM!	#NUM!	#NUM!	#NUM!			-11.0932	delete	delete	delete	delete		#NUM!
		S22	104	90.6667							-13.3333	delete	delete	delete	delete		1				464.439	450.719	#NUM!	#NUM!	#NUM!	#NUM!			-13.7201	delete	delete	delete	delete		#NUM!
		S23	83.3333	81.3333							-2	delete	delete	delete	delete		1				442.285	439.856	#NUM!	#NUM!	#NUM!	#NUM!			-2.42927	delete	delete	delete	delete		#NUM!
		S24	97	103							6	delete	delete	delete	delete		1				457.471	463.473	#NUM!	#NUM!	#NUM!	#NUM!			6.0018	delete	delete	delete	delete		#NUM!
		S25	57	65.6667							8.66667	delete	delete	delete	delete		1				404.305	418.459	#NUM!	#NUM!	#NUM!	#NUM!			14.154	delete	delete	delete	delete		#NUM!
		S26	61.3333	68.3333							7	delete	delete	delete	delete		1				411.632	422.44	#NUM!	#NUM!	#NUM!	#NUM!			10.8074	delete	delete	delete	delete		#NUM!
		S27	115	122.333							7.33333	delete	delete	delete	delete		1				474.493	480.675	#NUM!	#NUM!	#NUM!	#NUM!			6.18174	delete	delete	delete	delete		#NUM!
		S28	106.333	96.3333							-10	delete	delete	delete	delete		1				466.658	456.781	#NUM!	#NUM!	#NUM!	#NUM!			-9.87644	delete	delete	delete	delete		#NUM!
		S29	93.3333	97.3333							4	delete	delete	delete	delete		1				453.618	457.814	#NUM!	#NUM!	#NUM!	#NUM!			4.19642	delete	delete	delete	delete		#NUM!
		S30	82	95							13	delete	delete	delete	delete		1				440.672	455.388	#NUM!	#NUM!	#NUM!	#NUM!			14.7158	delete	delete	delete	delete		#NUM!
		S31	107.667	111.667							4	delete	delete	delete	delete		1				467.904	471.552	#NUM!	#NUM!	#NUM!	#NUM!			3.64782	delete	delete	delete	delete		#NUM!
		S32	57.4933	43.3333							-14.16	delete	delete	delete	delete		1				405.167	376.892	#NUM!	#NUM!	#NUM!	#NUM!			-28.2747	delete	delete	delete	delete		#NUM!
		S33									delete	delete	delete	delete	delete		0			S33	#NUM!	#NUM!	#NUM!	#NUM!	#NUM!	#NUM!			delete	delete	delete	delete	delete		#NUM!
		S34									delete	delete	delete	delete	delete		0			S34	#NUM!	#NUM!	#NUM!	#NUM!	#NUM!	#NUM!			delete	delete	delete	delete	delete		#NUM!
		S35									delete	delete	delete	delete	delete		0			S35	#NUM!	#NUM!	#NUM!	#NUM!	#NUM!	#NUM!			delete	delete	delete	delete	delete		#NUM!
		Mean	88.7967	88.124					88.4603	Mean of change	-0.672708					Mean	32			Mean	#NUM!	#NUM!					#NUM!	Mean	-0.653044						0
		SD	20.5565	19.6368					20.1019	SD of change	7.88861					7.88861				SD	#NUM!	#NUM!					#NUM!	SD	10.3761					#DIV/0!
		Total no. of subjects	32	32	0	0	0	0	32	Total no. of subjects	32	0	0	0	0	32				N	32	32	0	0	0	0		N	32	0	0	0	0
		Include which trials?	1	1	1	1	0	0												Include which trials?	1	1	1	1	0	0
		DF	31	31	0	0	0	0	31											DF	31	31	0	0	0	0	Mean	Factor change in mean	0.993491					Mean
																				Back-transformed mean								SD of change as a factor	1.10934
																				SD as a ×/÷ factor								Change in mean (%)	-0.650916
	For your data, you may have to set max and min values of X and Y axes to appropriate values.																			SD as a CV (%)								SD of change as CV (%)	10.9335
									Measures of reliability via the RAW variable											Total no. of subjects	32	32	0	0	0	0		Total no. of subjects	32	0	0	0	0
									Raw	Trials	2-1	3-2	4-3	5-4	6-5	Mean											Measures of reliability via the LOG-TRANSFORMED variable
							P-Value			Change in mean	-0.672708								Clear #NUM! and "delete" from the log-transformed cells to stop them plotting as zeros.								Factors	Trials	2-1	3-2	4-3	5-4	6-5	Mean
							0.632916			Lower conf. limit	-3.51686								Restore the log-transformation formula to those cells if you enter new data.									Factor change in mean
										Upper conf. limit	2.17144																	Lower conf. limit
							CV			Conf. limits as ±value	2.84415																	Upper conf. limit
							6.30576			Typical error	5.57809					5.57809												Conf. limits as ×/÷factor
							5.05535			Lower conf. limit	4.47197					4.47197												Factor typical error
							8.38337			Upper conf. limit	7.41596					7.41596												Lower conf. limit
										Conf. limits as approx. ×/÷factor	1.28776					1.28776												Upper conf. limit
							ES			Bias correction factor	1.00806					1.00806												Conf. limits as approx. ×/÷factor
							-0.0334649			Smallest effect from pure SD	0.965623					0.965623												Bias correction factor
										Lower conf. limit	2.62604					2.62376												Smallest effect from pure SD
							BS-SD			Upper conf. limit	4.78974					4.79099												Lower conf. limit
							22.7242			Smallest effect from observed SD	1.0051					1.0051												Upper conf. limit
										Lower conf. limit	0.805788					0.805788												Smallest effect from observed SD
										Upper conf. limit	1.33625					1.33625												Lower conf. limit
										Degrees of freedom	31	0	0	0	0	31												Upper conf. limit
									Standardized (when ICC>0)																			Degrees of freedom	0	0	0	0	0
										Change in mean	-0.0348328																Percents
										Lower conf. limit	-0.182103																	Change in mean (%)
										Upper conf. limit	0.112437																	Lower conf. limit
										Conf. limits as ±value	0.14727																	Upper conf. limit
										Typical error	0.288834					0.277491												Conf. limits as approx. ±value
										Lower conf. limit	0.231559					0.222465												Typical error as a CV (%)
										Upper conf. limit	0.383998					0.368918												Lower conf. limit
										Conf. limits as approx. ×/÷factor	1.28776					1.28776												Upper conf. limit
										Bias correction factor	1.00806					1.00806												Conf. limits as approx. ×/÷factor
									Correlations																			Bias correction factor
										Pearson correlation	0.926296					0.926296												Smallest effect from pure SD
										Lower conf. limit	0.853172																	Lower conf. limit
										Upper conf. limit	0.963716																	Upper conf. limit
										Bias correction factor	1.00252																	Smallest effect from observed SD
										Intraclass correlation (ICC)	0.927712					0.927712												Lower conf. limit
										Lower conf. limit	0.857319					0.857319												Upper conf. limit
										Upper conf. limit	0.964048					0.964048											Standardized (when ICC>0)
										Effective no. of trials	2					2												Change in mean
										F	26.667					26.667												Lower conf. limit
										Numerator DF	31					31												Upper conf. limit
										Denominator DF	31	0	0	0	0	31												Conf. limits as ±value
										F lower	13.0173					13.0173												Typical error
										F upper	54.6295					54.6295												Lower conf. limit
										Fisher r	1.63165					1.63165												Upper conf. limit
										Fisher SE^-2	29																	Conf. limits as approx. ×/÷factor
										Pure variance	372.971					372.971												Bias correction factor
										SE of pure variance	102.333					102.486											Correlations
										LCL	172.402					172.103												Pearson correlation
										UCL	573.541					573.84												Lower conf. limit
																												Upper conf. limit
																												Bias correction factor
																												Intraclass correlation
																												Lower conf. limit
																												Upper conf. limit
																											Measures of reliability of log-transformed variable
																													2-1	3-2	4-3	5-4	6-5	Mean
																												Change in mean
																												Lower conf. limit
																												Upper conf. limit
																												Typical error						#DIV/0!
																												Lower conf. limit						#DIV/0!
																												Upper conf. limit						#DIV/0!
																												Bias correction factor
																												Smallest effect from pure SD						#DIV/0!
																												Lower conf. limit						#DIV/0!
																												Upper conf. limit						#DIV/0!
																												Smallest effect from observed SD						#NUM!
																												Lower conf. limit						#DIV/0!
																												Upper conf. limit						#DIV/0!
																												DF	0	0	0	0	0	#DIV/0!
																												Stdized change in mean
																												Lower conf. limit
																												Upper conf. limit
																												Stdized typical error
																												Lower conf. limit
																												Upper conf. limit
																												Pearson r						#DIV/0!
																												Lower conf. limit
																												Upper conf. limit
																												Bias correction factor
																												Intraclass r						#DIV/0!
																												Lower conf. limit						#DIV/0!
																												Upper conf. limit						#DIV/0!
																												Effective no. of trials						#DIV/0!
																												F						#DIV/0!
																												Numerator DF	0					#DIV/0!
																												Denominator DF	0	0	0	0	0	#DIV/0!
																												F lower						#DIV/0!
																												F upper						#DIV/0!
																												Fisher r						#DIV/0!
																												Fisher SE^-2
																												Pure variance						#DIV/0!
																												SE of pure variance						#DIV/0!
																												LCL						#DIV/0!
																												UCL						#DIV/0!

## Sheet: RotIn60Ecc
	CONSECUTIVE PAIRWISE ANALYSIS OF TRIALS FOR RELIABILITY
	Hover cursor for citation:
	Hover cursor for updates:		2015	2012	2010	2009
	This spreadsheet calculates reliability statistics for consecutive pairs of trials and for the means of these statistics when there are >2 trials.
	For trials spaced at equal intervals, these means are better estimates of test-retest reliability than the more usual ANOVA-based reliablity statistics.
	But see the 1-way and 2-way spreadsheets in this workbook for such analyses.
	The reliability statistics are calculated for raw data and after log transformation.
	I generated the data shown with http://www.sportsci.org/2007/SimulateSamples.xls. See the accompanying article at http://www.sportsci.org/2007/wghstats.htm.
	I deliberately chose data with large errors that are clearly better analyzed via log transformation to give percent or factor effects and errors.
	Unless your data are times to exhaustion or gene transcription scores, they won't be so obviously in need of log transformaiton, but log transformaiton may still be better.
	Delete and replace the numbers in blue. Stats you might want are in red. Don't change any cells with a colored background.
	Missing values must be blanks or the graphs will display incorrectly. (The X values will plot as consecutive integers.)
	Clear all the #NUM! corresponding to missing raw values from the log-transformed panel. Restore the formula (by copying an adjacent cell) if you restore a missing value or for new data.
	Check the graphs (especially of the change scores) for outliers and non-uniformity of scatter. The log-transformed variables may show less non-uniformity, as evident in these data.
	For more than 20 subjects, COPY any number of rows after the first data row and INSERT in the same place without deselecting.
	Do NOT copy and insert the first data row.											Use analysis of RAW data in one or more of the following situations:										Use LOG transformation in one or more of the following situations:
	Double-click on any of the red mean or SD cells to check that you have done this operation properly.											the data can be zero or negative;										the data can only be positive and non-zero;
	Colored boxes should enclose all rows of your data.											the data were measured from an arbitrary reference value;										the within-subject, between-subject or between-trial SD is more than ~20% of the mean;
	For less than 20 subjects, delete or clear any unwanted or empty rows.											the magnitude of the error is expected to be similar for all subjects.										the magnitude of the percent or factor error is expected to be similar for all subjects.
	To remove a trial, clear its data, or set the corrresponding "Include which trials?" cell to 0 or blank.
	For more than 6 trials, copy and insert the entire column(s) for Trials 5 and/or 6 and their change scores for the RAW and the LOG data.											Missing values produce delete in the panel of change scores.										Missing values produce #NUM! in the panel of log-transformed data.							Missing values produce delete in the panel of change scores.
	And follow the instructions in the cells indicated by "Hover cursor for >6 trials". If such editing is too difficult for you, contact me.											Clear delete from these cells to stop them plotting as zeros.										Clear #NUM! from these cells to get complete analyses.							Clear delete from these cells to stop them plotting as zeros.
												Copy-paste or -drag to restore formulae to those cells if you enter new data.										Copy-paste or -drag to restore formulae to those cells if you enter new data.							Copy-paste or -drag to restore formulae to those cells if you enter new data.
		Choose smallest effect:	0.05
		Choose conf. limits (%):	95			Hover cursor for >6 trials:	Read	me				Hover cursor for >6 trials:	Read me	Read	me	Do not							Hover cursor for >6 trials:	Read me	Read	me	Do not			Hover cursor for >6 trials:	Read me	Read	me	Do not
		RAW Data									Change scores of raw data					modify	Any				100*LOG-Transformed Data						modify		Change scores of Log-transformed data					modify	Any
		Trial:	1	2	3	4	5	6	Mean		2-1	3-2	4-3	5-4	6-5	this col.	subject?				1	2	3	4	5	6	this col.		2-1	3-2	4-3	5-4	6-5	this col.	subject?
		S01	197.667	182.667							-15	delete	delete	delete	delete		1			S01	528.658	520.766	#NUM!	#NUM!	#NUM!	#NUM!			-7.89191	delete	delete	delete	delete		#NUM!
		S02	169	167.333							-1.66667	delete	delete	delete	delete		1				512.99	511.999	#NUM!	#NUM!	#NUM!	#NUM!			-0.991088	delete	delete	delete	delete		#NUM!
		S03	205.667	187.333							-18.3333	delete	delete	delete	delete		1				532.626	523.289	#NUM!	#NUM!	#NUM!	#NUM!			-9.33672	delete	delete	delete	delete		#NUM!
		S04	202.333	194.667							-7.66667	delete	delete	delete	delete		1				530.992	527.129	#NUM!	#NUM!	#NUM!	#NUM!			-3.86278	delete	delete	delete	delete		#NUM!
		S05	225	203							-22	delete	delete	delete	delete		1				541.61	531.321	#NUM!	#NUM!	#NUM!	#NUM!			-10.2894	delete	delete	delete	delete		#NUM!
		S06	202.333	186							-16.3333	delete	delete	delete	delete		1				530.992	522.575	#NUM!	#NUM!	#NUM!	#NUM!			-8.41698	delete	delete	delete	delete		#NUM!
		S07	240.333	230.333							-10	delete	delete	delete	delete		1				548.203	543.953	#NUM!	#NUM!	#NUM!	#NUM!			-4.24993	delete	delete	delete	delete		#NUM!
		S08	237.333	256.667							19.3333	delete	delete	delete	delete		1				546.947	554.778	#NUM!	#NUM!	#NUM!	#NUM!			7.83126	delete	delete	delete	delete		#NUM!
		S09	254.333	251							-3.33333	delete	delete	delete	delete		1				553.865	552.545	#NUM!	#NUM!	#NUM!	#NUM!			-1.31928	delete	delete	delete	delete		#NUM!
		S10	206	246							40	delete	delete	delete	delete		1				532.788	550.533	#NUM!	#NUM!	#NUM!	#NUM!			17.7455	delete	delete	delete	delete		#NUM!
		S11	188	206.667							18.6667	delete	delete	delete	delete		1				523.644	533.111	#NUM!	#NUM!	#NUM!	#NUM!			9.46652	delete	delete	delete	delete		#NUM!
		S12	186.333	176.667							-9.66667	delete	delete	delete	delete		1				522.754	517.426	#NUM!	#NUM!	#NUM!	#NUM!			-5.32725	delete	delete	delete	delete		#NUM!
		S13	193.667	145							-48.6667	delete	delete	delete	delete		1				526.614	497.673	#NUM!	#NUM!	#NUM!	#NUM!			-28.9405	delete	delete	delete	delete		#NUM!
		S14	267	243.667							-23.3333	delete	delete	delete	delete		1				558.725	549.58	#NUM!	#NUM!	#NUM!	#NUM!			-9.14475	delete	delete	delete	delete		#NUM!
		S15	180.333	191							10.6667	delete	delete	delete	delete		1				519.481	525.227	#NUM!	#NUM!	#NUM!	#NUM!			5.74664	delete	delete	delete	delete		#NUM!
		S16	210.333	234							23.6667	delete	delete	delete	delete		1			S16	534.869	545.532	#NUM!	#NUM!	#NUM!	#NUM!			10.6628	delete	delete	delete	delete		#NUM!
		S17	266	253.667							-12.3333	delete	delete	delete	delete		1			S17	558.35	553.602	#NUM!	#NUM!	#NUM!	#NUM!			-4.74752	delete	delete	delete	delete		#NUM!
		S18	242.667	227.333							-15.3333	delete	delete	delete	delete		1			S18	549.169	542.642	#NUM!	#NUM!	#NUM!	#NUM!			-6.52714	delete	delete	delete	delete		#NUM!
		S19	180.333	205							24.6667	delete	delete	delete	delete		1			S19	519.481	532.301	#NUM!	#NUM!	#NUM!	#NUM!			12.8203	delete	delete	delete	delete		#NUM!
		S20	255.667	263.667							8	delete	delete	delete	delete		1			S20	554.387	557.469	#NUM!	#NUM!	#NUM!	#NUM!			3.08112	delete	delete	delete	delete		#NUM!
		S21	304.333	286.333							-18	delete	delete	delete	delete		1				571.812	565.716	#NUM!	#NUM!	#NUM!	#NUM!			-6.0967	delete	delete	delete	delete		#NUM!
		S22	238.667	266.667							28	delete	delete	delete	delete		1				547.507	558.6	#NUM!	#NUM!	#NUM!	#NUM!			11.0932	delete	delete	delete	delete		#NUM!
		S23	218.667	187.333							-31.3333	delete	delete	delete	delete		1				538.755	523.289	#NUM!	#NUM!	#NUM!	#NUM!			-15.4659	delete	delete	delete	delete		#NUM!
		S24	223.333	263.333							40	delete	delete	delete	delete		1				540.867	557.342	#NUM!	#NUM!	#NUM!	#NUM!			16.4755	delete	delete	delete	delete		#NUM!
		S25	143	165.333							22.3333	delete	delete	delete	delete		1				496.284	510.796	#NUM!	#NUM!	#NUM!	#NUM!			14.5119	delete	delete	delete	delete		#NUM!
		S26	167.333	164.333							-3	delete	delete	delete	delete		1				511.999	510.19	#NUM!	#NUM!	#NUM!	#NUM!			-1.80909	delete	delete	delete	delete		#NUM!
		S27	257	270.333							13.3333	delete	delete	delete	delete		1				554.908	559.966	#NUM!	#NUM!	#NUM!	#NUM!			5.05797	delete	delete	delete	delete		#NUM!
		S28	228.667	219.667							-9	delete	delete	delete	delete		1				543.227	539.211	#NUM!	#NUM!	#NUM!	#NUM!			-4.01541	delete	delete	delete	delete		#NUM!
		S29	233.667	252							18.3333	delete	delete	delete	delete		1				545.39	552.943	#NUM!	#NUM!	#NUM!	#NUM!			7.55335	delete	delete	delete	delete		#NUM!
		S30	191	211.667							20.6667	delete	delete	delete	delete		1				525.227	535.501	#NUM!	#NUM!	#NUM!	#NUM!			10.2739	delete	delete	delete	delete		#NUM!
		S31	304	297							-7	delete	delete	delete	delete		1				571.703	569.373	#NUM!	#NUM!	#NUM!	#NUM!			-2.32956	delete	delete	delete	delete		#NUM!
		S32	156	145.667							-10.3333	delete	delete	delete	delete		1				504.986	498.132	#NUM!	#NUM!	#NUM!	#NUM!			-6.85351	delete	delete	delete	delete		#NUM!
		S33									delete	delete	delete	delete	delete		0			S33	#NUM!	#NUM!	#NUM!	#NUM!	#NUM!	#NUM!			delete	delete	delete	delete	delete		#NUM!
		S34									delete	delete	delete	delete	delete		0			S34	#NUM!	#NUM!	#NUM!	#NUM!	#NUM!	#NUM!			delete	delete	delete	delete	delete		#NUM!
		S35									delete	delete	delete	delete	delete		0			S35	#NUM!	#NUM!	#NUM!	#NUM!	#NUM!	#NUM!			delete	delete	delete	delete	delete		#NUM!
		Mean	218	218.167					218.083	Mean of change	0.166667					Mean	32			Mean	#NUM!	#NUM!					#NUM!	Mean	-0.165483						0
		SD	39.3157	41.5778					40.4626	SD of change	21.1912					21.1912				SD	#NUM!	#NUM!					#NUM!	SD	10.3231					#DIV/0!
		Total no. of subjects	32	32	0	0	0	0	32	Total no. of subjects	32	0	0	0	0	32				N	32	32	0	0	0	0		N	32	0	0	0	0
		Include which trials?	1	1	1	1	0	0												Include which trials?	1	1	1	1	0	0
		DF	31	31	0	0	0	0	31											DF	31	31	0	0	0	0	Mean	Factor change in mean	0.998347					Mean
																				Back-transformed mean								SD of change as a factor	1.10875
																				SD as a ×/÷ factor								Change in mean (%)	-0.165346
	For your data, you may have to set max and min values of X and Y axes to appropriate values.																			SD as a CV (%)								SD of change as CV (%)	10.8748
									Measures of reliability via the RAW variable											Total no. of subjects	32	32	0	0	0	0		Total no. of subjects	32	0	0	0	0
									Raw	Trials	2-1	3-2	4-3	5-4	6-5	Mean											Measures of reliability via the LOG-TRANSFORMED variable
							P-Value			Change in mean	0.166667								Clear #NUM! and "delete" from the log-transformed cells to stop them plotting as zeros.								Factors	Trials	2-1	3-2	4-3	5-4	6-5	Mean
							0.964799			Lower conf. limit	-7.47359								Restore the log-transformation formula to those cells if you enter new data.									Factor change in mean
										Upper conf. limit	7.80692																	Lower conf. limit
							CV			Conf. limits as ±value	7.64025																	Upper conf. limit
							6.87098			Typical error	14.9845					14.9845												Conf. limits as ×/÷factor
							5.50849			Lower conf. limit	12.0131					12.0131												Factor typical error
							9.13483			Upper conf. limit	19.9215					19.9215												Lower conf. limit
										Conf. limits as approx. ×/÷factor	1.28776					1.28776												Upper conf. limit
							ES			Bias correction factor	1.00806					1.00806												Conf. limits as approx. ×/÷factor
							0.00411903			Smallest effect from pure SD	1.87928					1.87928												Bias correction factor
										Lower conf. limit	4.92068					4.90497												Smallest effect from pure SD
							BS-SD			Upper conf. limit	9.42346					9.43165												Lower conf. limit
							18.5537			Smallest effect from observed SD	2.02313					2.02313												Upper conf. limit
										Lower conf. limit	1.62195					1.62195												Smallest effect from observed SD
										Upper conf. limit	2.68971					2.68971												Lower conf. limit
										Degrees of freedom	31	0	0	0	0	31												Upper conf. limit
									Standardized (when ICC>0)																			Degrees of freedom	0	0	0	0	0
										Change in mean	0.00443431																Percents
										Lower conf. limit	-0.198841																	Change in mean (%)
										Upper conf. limit	0.20771																	Lower conf. limit
										Conf. limits as ±value	0.203276																	Upper conf. limit
										Typical error	0.398675					0.370329												Conf. limits as approx. ±value
										Lower conf. limit	0.319619					0.296894												Typical error as a CV (%)
										Upper conf. limit	0.53003					0.492345												Lower conf. limit
										Conf. limits as approx. ×/÷factor	1.28776					1.28776												Upper conf. limit
										Bias correction factor	1.00806					1.00806												Conf. limits as approx. ×/÷factor
									Correlations																			Bias correction factor
										Pearson correlation	0.867979					0.867979												Smallest effect from pure SD
										Lower conf. limit	0.744664																	Lower conf. limit
										Upper conf. limit	0.933992																	Upper conf. limit
										Bias correction factor	1.00436																	Smallest effect from observed SD
										Intraclass correlation (ICC)	0.870458					0.870458												Lower conf. limit
										Lower conf. limit	0.7515					0.7515												Upper conf. limit
										Upper conf. limit	0.934597					0.934597											Standardized (when ICC>0)
										Effective no. of trials	2					2												Change in mean
										F	14.439					14.439												Lower conf. limit
										Numerator DF	31					31												Upper conf. limit
										Denominator DF	31	0	0	0	0	31												Conf. limits as ±value
										F lower	7.04828					7.04828												Typical error
										F upper	29.5795					29.5795												Lower conf. limit
										Fisher r	1.32483					1.32483												Upper conf. limit
										Fisher SE^-2	29																	Conf. limits as approx. ×/÷factor
										Pure variance	1412.68					1412.68												Bias correction factor
										SE of pure variance	411.925					413.894											Correlations
										LCL	605.327					601.467												Pearson correlation
										UCL	2220.04					2223.9												Lower conf. limit
																												Upper conf. limit
																												Bias correction factor
																												Intraclass correlation
																												Lower conf. limit
																												Upper conf. limit
																											Measures of reliability of log-transformed variable
																													2-1	3-2	4-3	5-4	6-5	Mean
																												Change in mean
																												Lower conf. limit
																												Upper conf. limit
																												Typical error						#DIV/0!
																												Lower conf. limit						#DIV/0!
																												Upper conf. limit						#DIV/0!
																												Bias correction factor
																												Smallest effect from pure SD						#DIV/0!
																												Lower conf. limit						#DIV/0!
																												Upper conf. limit						#DIV/0!
																												Smallest effect from observed SD						#NUM!
																												Lower conf. limit						#DIV/0!
																												Upper conf. limit						#DIV/0!
																												DF	0	0	0	0	0	#DIV/0!
																												Stdized change in mean
																												Lower conf. limit
																												Upper conf. limit
																												Stdized typical error
																												Lower conf. limit
																												Upper conf. limit
																												Pearson r						#DIV/0!
																												Lower conf. limit
																												Upper conf. limit
																												Bias correction factor
																												Intraclass r						#DIV/0!
																												Lower conf. limit						#DIV/0!
																												Upper conf. limit						#DIV/0!
																												Effective no. of trials						#DIV/0!
																												F						#DIV/0!
																												Numerator DF	0					#DIV/0!
																												Denominator DF	0	0	0	0	0	#DIV/0!
																												F lower						#DIV/0!
																												F upper						#DIV/0!
																												Fisher r						#DIV/0!
																												Fisher SE^-2
																												Pure variance						#DIV/0!
																												SE of pure variance						#DIV/0!
																												LCL						#DIV/0!
																												UCL						#DIV/0!

## Sheet: RotEcc30Con
	CONSECUTIVE PAIRWISE ANALYSIS OF TRIALS FOR RELIABILITY
	Hover cursor for citation:
	Hover cursor for updates:		2015	2012	2010	2009
	This spreadsheet calculates reliability statistics for consecutive pairs of trials and for the means of these statistics when there are >2 trials.
	For trials spaced at equal intervals, these means are better estimates of test-retest reliability than the more usual ANOVA-based reliablity statistics.
	But see the 1-way and 2-way spreadsheets in this workbook for such analyses.
	The reliability statistics are calculated for raw data and after log transformation.
	I generated the data shown with http://www.sportsci.org/2007/SimulateSamples.xls. See the accompanying article at http://www.sportsci.org/2007/wghstats.htm.
	I deliberately chose data with large errors that are clearly better analyzed via log transformation to give percent or factor effects and errors.
	Unless your data are times to exhaustion or gene transcription scores, they won't be so obviously in need of log transformaiton, but log transformaiton may still be better.
	Delete and replace the numbers in blue. Stats you might want are in red. Don't change any cells with a colored background.
	Missing values must be blanks or the graphs will display incorrectly. (The X values will plot as consecutive integers.)
	Clear all the #NUM! corresponding to missing raw values from the log-transformed panel. Restore the formula (by copying an adjacent cell) if you restore a missing value or for new data.
	Check the graphs (especially of the change scores) for outliers and non-uniformity of scatter. The log-transformed variables may show less non-uniformity, as evident in these data.
	For more than 20 subjects, COPY any number of rows after the first data row and INSERT in the same place without deselecting.
	Do NOT copy and insert the first data row.											Use analysis of RAW data in one or more of the following situations:										Use LOG transformation in one or more of the following situations:
	Double-click on any of the red mean or SD cells to check that you have done this operation properly.											the data can be zero or negative;										the data can only be positive and non-zero;
	Colored boxes should enclose all rows of your data.											the data were measured from an arbitrary reference value;										the within-subject, between-subject or between-trial SD is more than ~20% of the mean;
	For less than 20 subjects, delete or clear any unwanted or empty rows.											the magnitude of the error is expected to be similar for all subjects.										the magnitude of the percent or factor error is expected to be similar for all subjects.
	To remove a trial, clear its data, or set the corrresponding "Include which trials?" cell to 0 or blank.
	For more than 6 trials, copy and insert the entire column(s) for Trials 5 and/or 6 and their change scores for the RAW and the LOG data.											Missing values produce delete in the panel of change scores.										Missing values produce #NUM! in the panel of log-transformed data.							Missing values produce delete in the panel of change scores.
	And follow the instructions in the cells indicated by "Hover cursor for >6 trials". If such editing is too difficult for you, contact me.											Clear delete from these cells to stop them plotting as zeros.										Clear #NUM! from these cells to get complete analyses.							Clear delete from these cells to stop them plotting as zeros.
												Copy-paste or -drag to restore formulae to those cells if you enter new data.										Copy-paste or -drag to restore formulae to those cells if you enter new data.							Copy-paste or -drag to restore formulae to those cells if you enter new data.
		Choose smallest effect:	0.05
		Choose conf. limits (%):	95			Hover cursor for >6 trials:	Read	me				Hover cursor for >6 trials:	Read me	Read	me	Do not							Hover cursor for >6 trials:	Read me	Read	me	Do not			Hover cursor for >6 trials:	Read me	Read	me	Do not
		RAW Data									Change scores of raw data					modify	Any				100*LOG-Transformed Data						modify		Change scores of Log-transformed data					modify	Any
		Trial:	1	2	3	4	5	6	Mean		2-1	3-2	4-3	5-4	6-5	this col.	subject?				1	2	3	4	5	6	this col.		2-1	3-2	4-3	5-4	6-5	this col.	subject?
		S01	69	72.3333							3.33333	delete	delete	delete	delete		1			S01	423.411	428.129	#NUM!	#NUM!	#NUM!	#NUM!			4.71786	delete	delete	delete	delete		#NUM!
		S02	54.6667	55.6667							1	delete	delete	delete	delete		1				400.125	401.938	#NUM!	#NUM!	#NUM!	#NUM!			1.81274	delete	delete	delete	delete		#NUM!
		S03	58.6667	55							-3.66667	delete	delete	delete	delete		1				407.187	400.733	#NUM!	#NUM!	#NUM!	#NUM!			-6.45385	delete	delete	delete	delete		#NUM!
		S04	48.6667	47.6667							-1	delete	delete	delete	delete		1				388.499	386.423	#NUM!	#NUM!	#NUM!	#NUM!			-2.0762	delete	delete	delete	delete		#NUM!
		S05	55.3333	60.3333							5	delete	delete	delete	delete		1				401.338	409.988	#NUM!	#NUM!	#NUM!	#NUM!			8.65092	delete	delete	delete	delete		#NUM!
		S06	55.3333	60.3333							5	delete	delete	delete	delete		1				401.338	409.988	#NUM!	#NUM!	#NUM!	#NUM!			8.65092	delete	delete	delete	delete		#NUM!
		S07	65.3333	75.6667							10.3333	delete	delete	delete	delete		1				417.95	432.634	#NUM!	#NUM!	#NUM!	#NUM!			14.6835	delete	delete	delete	delete		#NUM!
		S08	70.6667	78.3333							7.66667	delete	delete	delete	delete		1				425.797	436.097	#NUM!	#NUM!	#NUM!	#NUM!			10.2999	delete	delete	delete	delete		#NUM!
		S09	64	62							-2	delete	delete	delete	delete		1				415.888	412.713	#NUM!	#NUM!	#NUM!	#NUM!			-3.17487	delete	delete	delete	delete		#NUM!
		S10	87	80.6667							-6.33333	delete	delete	delete	delete		1				446.591	439.033	#NUM!	#NUM!	#NUM!	#NUM!			-7.55827	delete	delete	delete	delete		#NUM!
		S11	59	67.3333							8.33333	delete	delete	delete	delete		1				407.754	420.966	#NUM!	#NUM!	#NUM!	#NUM!			13.2118	delete	delete	delete	delete		#NUM!
		S12	53.6667	64.3333							10.6667	delete	delete	delete	delete		1				398.279	416.408	#NUM!	#NUM!	#NUM!	#NUM!			18.1286	delete	delete	delete	delete		#NUM!
		S13	44.6667	53.3333							8.66667	delete	delete	delete	delete		1				379.923	397.656	#NUM!	#NUM!	#NUM!	#NUM!			17.7334	delete	delete	delete	delete		#NUM!
		S14	61	66							5	delete	delete	delete	delete		1				411.087	418.965	#NUM!	#NUM!	#NUM!	#NUM!			7.87809	delete	delete	delete	delete		#NUM!
		S15	62.3333	68.3333							6	delete	delete	delete	delete		1				413.25	422.44	#NUM!	#NUM!	#NUM!	#NUM!			9.19014	delete	delete	delete	delete		#NUM!
		S16	86	91							5	delete	delete	delete	delete		1			S16	445.435	451.086	#NUM!	#NUM!	#NUM!	#NUM!			5.65122	delete	delete	delete	delete		#NUM!
		S17	73	80.3333							7.33333	delete	delete	delete	delete		1			S17	429.046	438.618	#NUM!	#NUM!	#NUM!	#NUM!			9.57252	delete	delete	delete	delete		#NUM!
		S18	48.3333	49.3333							1	delete	delete	delete	delete		1			S18	387.812	389.86	#NUM!	#NUM!	#NUM!	#NUM!			2.04785	delete	delete	delete	delete		#NUM!
		S19	44.3333	47.3333							3	delete	delete	delete	delete		1			S19	379.174	385.721	#NUM!	#NUM!	#NUM!	#NUM!			6.54779	delete	delete	delete	delete		#NUM!
		S20	98.3333	92.3333							-6	delete	delete	delete	delete		1			S20	458.836	452.541	#NUM!	#NUM!	#NUM!	#NUM!			-6.29579	delete	delete	delete	delete		#NUM!
		S21	59	58							-1	delete	delete	delete	delete		1				407.754	406.044	#NUM!	#NUM!	#NUM!	#NUM!			-1.70944	delete	delete	delete	delete		#NUM!
		S22	54	62.3333							8.33333	delete	delete	delete	delete		1				398.898	413.25	#NUM!	#NUM!	#NUM!	#NUM!			14.3512	delete	delete	delete	delete		#NUM!
		S23	79	81.6667							2.66667	delete	delete	delete	delete		1				436.945	440.265	#NUM!	#NUM!	#NUM!	#NUM!			3.31981	delete	delete	delete	delete		#NUM!
		S24	62.6667	79.6667							17	delete	delete	delete	delete		1				413.783	437.785	#NUM!	#NUM!	#NUM!	#NUM!			24.0022	delete	delete	delete	delete		#NUM!
		S25	45.6667	56							10.3333	delete	delete	delete	delete		1				382.137	402.535	#NUM!	#NUM!	#NUM!	#NUM!			20.3983	delete	delete	delete	delete		#NUM!
		S26	77.3333	78.3333							1	delete	delete	delete	delete		1				434.813	436.097	#NUM!	#NUM!	#NUM!	#NUM!			1.28481	delete	delete	delete	delete		#NUM!
		S27	77.3333	65.6667							-11.6667	delete	delete	delete	delete		1				434.813	418.459	#NUM!	#NUM!	#NUM!	#NUM!			-16.3534	delete	delete	delete	delete		#NUM!
		S28	64.6667	66.6667							2	delete	delete	delete	delete		1				416.925	419.971	#NUM!	#NUM!	#NUM!	#NUM!			3.04592	delete	delete	delete	delete		#NUM!
		S29	62.3333	64.3333							2	delete	delete	delete	delete		1				413.25	416.408	#NUM!	#NUM!	#NUM!	#NUM!			3.15816	delete	delete	delete	delete		#NUM!
		S30	71	73.3333							2.33333	delete	delete	delete	delete		1				426.268	429.502	#NUM!	#NUM!	#NUM!	#NUM!			3.23354	delete	delete	delete	delete		#NUM!
		S31	79.3333	74							-5.33333	delete	delete	delete	delete		1				437.366	430.407	#NUM!	#NUM!	#NUM!	#NUM!			-6.95933	delete	delete	delete	delete		#NUM!
		S32	55.6667	57.3333							1.66667	delete	delete	delete	delete		1				401.938	404.888	#NUM!	#NUM!	#NUM!	#NUM!			2.95007	delete	delete	delete	delete		#NUM!
		S33									delete	delete	delete	delete	delete		0			S33	#NUM!	#NUM!	#NUM!	#NUM!	#NUM!	#NUM!			delete	delete	delete	delete	delete		#NUM!
		S34									delete	delete	delete	delete	delete		0			S34	#NUM!	#NUM!	#NUM!	#NUM!	#NUM!	#NUM!			delete	delete	delete	delete	delete		#NUM!
		S35									delete	delete	delete	delete	delete		0			S35	#NUM!	#NUM!	#NUM!	#NUM!	#NUM!	#NUM!			delete	delete	delete	delete	delete		#NUM!
		Mean	63.9792	67.0313					65.5052	Mean of change	3.05208					Mean	32			Mean	#NUM!	#NUM!					#NUM!	Mean	5.12313						0
		SD	13.1917	11.8993					12.5621	SD of change	5.9225					5.9225				SD	#NUM!	#NUM!					#NUM!	SD	9.00302					#DIV/0!
		Total no. of subjects	32	32	0	0	0	0	32	Total no. of subjects	32	0	0	0	0	32				N	32	32	0	0	0	0		N	32	0	0	0	0
		Include which trials?	1	1	1	1	0	0												Include which trials?	1	1	1	1	0	0
		DF	31	31	0	0	0	0	31											DF	31	31	0	0	0	0	Mean	Factor change in mean	1.05257					Mean
																				Back-transformed mean								SD of change as a factor	1.09421
																				SD as a ×/÷ factor								Change in mean (%)	5.25663
	For your data, you may have to set max and min values of X and Y axes to appropriate values.																			SD as a CV (%)								SD of change as CV (%)	9.42074
									Measures of reliability via the RAW variable											Total no. of subjects	32	32	0	0	0	0		Total no. of subjects	32	0	0	0	0
									Raw	Trials	2-1	3-2	4-3	5-4	6-5	Mean											Measures of reliability via the LOG-TRANSFORMED variable
							P-Value			Change in mean	3.05208								Clear #NUM! and "delete" from the log-transformed cells to stop them plotting as zeros.								Factors	Trials	2-1	3-2	4-3	5-4	6-5	Mean
							0.00654898			Lower conf. limit	0.916793								Restore the log-transformation formula to those cells if you enter new data.									Factor change in mean
										Upper conf. limit	5.18737																	Lower conf. limit
							CV			Conf. limits as ±value	2.13529																	Upper conf. limit
							6.39314			Typical error	4.18784					4.18784												Conf. limits as ×/÷factor
							5.12541			Lower conf. limit	3.35741					3.35741												Factor typical error
							8.49956			Upper conf. limit	5.56765					5.56765												Lower conf. limit
										Conf. limits as approx. ×/÷factor	1.28776					1.28776												Upper conf. limit
							ES			Bias correction factor	1.00806					1.00806												Conf. limits as approx. ×/÷factor
							0.242959			Smallest effect from pure SD	0.592177					0.592177												Bias correction factor
										Lower conf. limit	1.57727					1.57418												Smallest effect from pure SD
							BS-SD			Upper conf. limit	2.9553					2.95694												Lower conf. limit
							19.1773			Smallest effect from observed SD	0.628107					0.628107												Upper conf. limit
										Lower conf. limit	0.503556					0.503556												Smallest effect from observed SD
										Upper conf. limit	0.835056					0.835056												Lower conf. limit
										Degrees of freedom	31	0	0	0	0	31												Upper conf. limit
									Standardized (when ICC>0)																			Degrees of freedom	0	0	0	0	0
										Change in mean	0.2577																Percents
										Lower conf. limit	0.0774087																	Change in mean (%)
										Upper conf. limit	0.437992																	Lower conf. limit
										Conf. limits as ±value	0.180292																	Upper conf. limit
										Typical error	0.353597					0.33337												Conf. limits as approx. ±value
										Lower conf. limit	0.28348					0.267264												Typical error as a CV (%)
										Upper conf. limit	0.4701					0.443209												Lower conf. limit
										Conf. limits as approx. ×/÷factor	1.28776					1.28776												Upper conf. limit
										Bias correction factor	1.00806					1.00806												Conf. limits as approx. ×/÷factor
									Correlations																			Bias correction factor
										Pearson correlation	0.896698					0.896698												Smallest effect from pure SD
										Lower conf. limit	0.797297																	Lower conf. limit
										Upper conf. limit	0.948745																	Upper conf. limit
										Bias correction factor	1.00347																	Smallest effect from observed SD
										Intraclass correlation (ICC)	0.895299					0.895299												Lower conf. limit
										Lower conf. limit	0.796672					0.796672												Upper conf. limit
										Upper conf. limit	0.947484					0.947484											Standardized (when ICC>0)
										Effective no. of trials	2					2												Change in mean
										F	18.1019					18.1019												Lower conf. limit
										Numerator DF	31					31												Upper conf. limit
										Denominator DF	31	0	0	0	0	31												Conf. limits as ±value
										F lower	8.83633					8.83633												Typical error
										F upper	37.0833					37.0833												Lower conf. limit
										Fisher r	1.4551					1.4551												Upper conf. limit
										Fisher SE^-2	29																	Conf. limits as approx. ×/÷factor
										Pure variance	140.269					140.269												Bias correction factor
										SE of pure variance	39.8348					39.9592											Correlations
										LCL	62.1946					61.9509												Pearson correlation
										UCL	218.344					218.588												Lower conf. limit
																												Upper conf. limit
																												Bias correction factor
																												Intraclass correlation
																												Lower conf. limit
																												Upper conf. limit
																											Measures of reliability of log-transformed variable
																													2-1	3-2	4-3	5-4	6-5	Mean
																												Change in mean
																												Lower conf. limit
																												Upper conf. limit
																												Typical error						#DIV/0!
																												Lower conf. limit						#DIV/0!
																												Upper conf. limit						#DIV/0!
																												Bias correction factor
																												Smallest effect from pure SD						#DIV/0!
																												Lower conf. limit						#DIV/0!
																												Upper conf. limit						#DIV/0!
																												Smallest effect from observed SD						#NUM!
																												Lower conf. limit						#DIV/0!
																												Upper conf. limit						#DIV/0!
																												DF	0	0	0	0	0	#DIV/0!
																												Stdized change in mean
																												Lower conf. limit
																												Upper conf. limit
																												Stdized typical error
																												Lower conf. limit
																												Upper conf. limit
																												Pearson r						#DIV/0!
																												Lower conf. limit
																												Upper conf. limit
																												Bias correction factor
																												Intraclass r						#DIV/0!
																												Lower conf. limit						#DIV/0!
																												Upper conf. limit						#DIV/0!
																												Effective no. of trials						#DIV/0!
																												F						#DIV/0!
																												Numerator DF	0					#DIV/0!
																												Denominator DF	0	0	0	0	0	#DIV/0!
																												F lower						#DIV/0!
																												F upper						#DIV/0!
																												Fisher r						#DIV/0!
																												Fisher SE^-2
																												Pure variance						#DIV/0!
																												SE of pure variance						#DIV/0!
																												LCL						#DIV/0!
																												UCL						#DIV/0!

## Sheet: RotEcc30Ecc
	CONSECUTIVE PAIRWISE ANALYSIS OF TRIALS FOR RELIABILITY
	Hover cursor for citation:
	Hover cursor for updates:		2015	2012	2010	2009
	This spreadsheet calculates reliability statistics for consecutive pairs of trials and for the means of these statistics when there are >2 trials.
	For trials spaced at equal intervals, these means are better estimates of test-retest reliability than the more usual ANOVA-based reliablity statistics.
	But see the 1-way and 2-way spreadsheets in this workbook for such analyses.
	The reliability statistics are calculated for raw data and after log transformation.
	I generated the data shown with http://www.sportsci.org/2007/SimulateSamples.xls. See the accompanying article at http://www.sportsci.org/2007/wghstats.htm.
	I deliberately chose data with large errors that are clearly better analyzed via log transformation to give percent or factor effects and errors.
	Unless your data are times to exhaustion or gene transcription scores, they won't be so obviously in need of log transformaiton, but log transformaiton may still be better.
	Delete and replace the numbers in blue. Stats you might want are in red. Don't change any cells with a colored background.
	Missing values must be blanks or the graphs will display incorrectly. (The X values will plot as consecutive integers.)
	Clear all the #NUM! corresponding to missing raw values from the log-transformed panel. Restore the formula (by copying an adjacent cell) if you restore a missing value or for new data.
	Check the graphs (especially of the change scores) for outliers and non-uniformity of scatter. The log-transformed variables may show less non-uniformity, as evident in these data.
	For more than 20 subjects, COPY any number of rows after the first data row and INSERT in the same place without deselecting.
	Do NOT copy and insert the first data row.											Use analysis of RAW data in one or more of the following situations:										Use LOG transformation in one or more of the following situations:
	Double-click on any of the red mean or SD cells to check that you have done this operation properly.											the data can be zero or negative;										the data can only be positive and non-zero;
	Colored boxes should enclose all rows of your data.											the data were measured from an arbitrary reference value;										the within-subject, between-subject or between-trial SD is more than ~20% of the mean;
	For less than 20 subjects, delete or clear any unwanted or empty rows.											the magnitude of the error is expected to be similar for all subjects.										the magnitude of the percent or factor error is expected to be similar for all subjects.
	To remove a trial, clear its data, or set the corrresponding "Include which trials?" cell to 0 or blank.
	For more than 6 trials, copy and insert the entire column(s) for Trials 5 and/or 6 and their change scores for the RAW and the LOG data.											Missing values produce delete in the panel of change scores.										Missing values produce #NUM! in the panel of log-transformed data.							Missing values produce delete in the panel of change scores.
	And follow the instructions in the cells indicated by "Hover cursor for >6 trials". If such editing is too difficult for you, contact me.											Clear delete from these cells to stop them plotting as zeros.										Clear #NUM! from these cells to get complete analyses.							Clear delete from these cells to stop them plotting as zeros.
												Copy-paste or -drag to restore formulae to those cells if you enter new data.										Copy-paste or -drag to restore formulae to those cells if you enter new data.							Copy-paste or -drag to restore formulae to those cells if you enter new data.
		Choose smallest effect:	0.05
		Choose conf. limits (%):	95			Hover cursor for >6 trials:	Read	me				Hover cursor for >6 trials:	Read me	Read	me	Do not							Hover cursor for >6 trials:	Read me	Read	me	Do not			Hover cursor for >6 trials:	Read me	Read	me	Do not
		RAW Data									Change scores of raw data					modify	Any				100*LOG-Transformed Data						modify		Change scores of Log-transformed data					modify	Any
		Trial:	1	2	3	4	5	6	Mean		2-1	3-2	4-3	5-4	6-5	this col.	subject?				1	2	3	4	5	6	this col.		2-1	3-2	4-3	5-4	6-5	this col.	subject?
		S01	184.667	186							1.33333	delete	delete	delete	delete		1			S01	521.855	522.575	#NUM!	#NUM!	#NUM!	#NUM!			0.719428	delete	delete	delete	delete		#NUM!
		S02	655	655.333							0.333333	delete	delete	delete	delete		1				648.464	648.514	#NUM!	#NUM!	#NUM!	#NUM!			0.0508776	delete	delete	delete	delete		#NUM!
		S03	189.667	178							-11.6667	delete	delete	delete	delete		1				524.527	518.178	#NUM!	#NUM!	#NUM!	#NUM!			-6.34846	delete	delete	delete	delete		#NUM!
		S04	150	151							1	delete	delete	delete	delete		1				501.064	501.728	#NUM!	#NUM!	#NUM!	#NUM!			0.664454	delete	delete	delete	delete		#NUM!
		S05	154.667	144							-10.6667	delete	delete	delete	delete		1				504.127	496.981	#NUM!	#NUM!	#NUM!	#NUM!			-7.1459	delete	delete	delete	delete		#NUM!
		S06	154.667	144							-10.6667	delete	delete	delete	delete		1				504.127	496.981	#NUM!	#NUM!	#NUM!	#NUM!			-7.1459	delete	delete	delete	delete		#NUM!
		S07	189	211							22	delete	delete	delete	delete		1				524.175	535.186	#NUM!	#NUM!	#NUM!	#NUM!			11.0111	delete	delete	delete	delete		#NUM!
		S08	209.667	215.667							6	delete	delete	delete	delete		1				534.552	537.373	#NUM!	#NUM!	#NUM!	#NUM!			2.8215	delete	delete	delete	delete		#NUM!
		S09	184.333	199.333							15	delete	delete	delete	delete		1				521.675	529.498	#NUM!	#NUM!	#NUM!	#NUM!			7.82328	delete	delete	delete	delete		#NUM!
		S10	204.667	173.333							-31.3333	delete	delete	delete	delete		1				532.138	515.522	#NUM!	#NUM!	#NUM!	#NUM!			-16.6166	delete	delete	delete	delete		#NUM!
		S11	155.333	182							26.6667	delete	delete	delete	delete		1				504.557	520.401	#NUM!	#NUM!	#NUM!	#NUM!			15.8433	delete	delete	delete	delete		#NUM!
		S12	138.667	181							42.3333	delete	delete	delete	delete		1				493.207	519.85	#NUM!	#NUM!	#NUM!	#NUM!			26.6424	delete	delete	delete	delete		#NUM!
		S13	178.667	159							-19.6667	delete	delete	delete	delete		1				518.552	506.89	#NUM!	#NUM!	#NUM!	#NUM!			-11.6618	delete	delete	delete	delete		#NUM!
		S14	167.667	184.667							17	delete	delete	delete	delete		1				512.198	521.855	#NUM!	#NUM!	#NUM!	#NUM!			9.65745	delete	delete	delete	delete		#NUM!
		S15	209.667	215.667							6	delete	delete	delete	delete		1				534.552	537.373	#NUM!	#NUM!	#NUM!	#NUM!			2.8215	delete	delete	delete	delete		#NUM!
		S16	211.333	212.333							1	delete	delete	delete	delete		1			S16	535.344	535.816	#NUM!	#NUM!	#NUM!	#NUM!			0.47207	delete	delete	delete	delete		#NUM!
		S17	212	213.333							1.33333	delete	delete	delete	delete		1			S17	535.659	536.286	#NUM!	#NUM!	#NUM!	#NUM!			0.626961	delete	delete	delete	delete		#NUM!
		S18	153.333	153.333							0	delete	delete	delete	delete		1			S18	503.261	503.261	#NUM!	#NUM!	#NUM!	#NUM!			0	delete	delete	delete	delete		#NUM!
		S19	141	144							3	delete	delete	delete	delete		1			S19	494.876	496.981	#NUM!	#NUM!	#NUM!	#NUM!			2.10534	delete	delete	delete	delete		#NUM!
		S20	258.333	258.667							0.333333	delete	delete	delete	delete		1			S20	555.425	555.554	#NUM!	#NUM!	#NUM!	#NUM!			0.128949	delete	delete	delete	delete		#NUM!
		S21	156.333	162.333							6	delete	delete	delete	delete		1				505.199	508.965	#NUM!	#NUM!	#NUM!	#NUM!			3.76614	delete	delete	delete	delete		#NUM!
		S22	158.333	132.333							-26	delete	delete	delete	delete		1				506.47	488.532	#NUM!	#NUM!	#NUM!	#NUM!			-17.9379	delete	delete	delete	delete		#NUM!
		S23	222.333	218.667							-3.66667	delete	delete	delete	delete		1				540.418	538.755	#NUM!	#NUM!	#NUM!	#NUM!			-1.66293	delete	delete	delete	delete		#NUM!
		S24	202.333	213							10.6667	delete	delete	delete	delete		1				530.992	536.129	#NUM!	#NUM!	#NUM!	#NUM!			5.13757	delete	delete	delete	delete		#NUM!
		S25	133	143.667							10.6667	delete	delete	delete	delete		1				489.035	496.75	#NUM!	#NUM!	#NUM!	#NUM!			7.71467	delete	delete	delete	delete		#NUM!
		S26	187	181.667							-5.33333	delete	delete	delete	delete		1				523.111	520.217	#NUM!	#NUM!	#NUM!	#NUM!			-2.89351	delete	delete	delete	delete		#NUM!
		S27	232	195							-37	delete	delete	delete	delete		1				544.674	527.3	#NUM!	#NUM!	#NUM!	#NUM!			-17.3738	delete	delete	delete	delete		#NUM!
		S28	206.333	165							-41.3333	delete	delete	delete	delete		1				532.949	510.595	#NUM!	#NUM!	#NUM!	#NUM!			-22.3548	delete	delete	delete	delete		#NUM!
		S29	172.333	165.667							-6.66667	delete	delete	delete	delete		1				514.943	510.998	#NUM!	#NUM!	#NUM!	#NUM!			-3.94528	delete	delete	delete	delete		#NUM!
		S30	181.667	179.667							-2	delete	delete	delete	delete		1				520.217	519.11	#NUM!	#NUM!	#NUM!	#NUM!			-1.10702	delete	delete	delete	delete		#NUM!
		S31	246.333	239							-7.33333	delete	delete	delete	delete		1				550.669	547.646	#NUM!	#NUM!	#NUM!	#NUM!			-3.02221	delete	delete	delete	delete		#NUM!
		S32	163	115							-48	delete	delete	delete	delete		1				509.375	474.493	#NUM!	#NUM!	#NUM!	#NUM!			-34.8818	delete	delete	delete	delete		#NUM!
		S33									delete	delete	delete	delete	delete		0			S33	#NUM!	#NUM!	#NUM!	#NUM!	#NUM!	#NUM!			delete	delete	delete	delete	delete		#NUM!
		S34									delete	delete	delete	delete	delete		0			S34	#NUM!	#NUM!	#NUM!	#NUM!	#NUM!	#NUM!			delete	delete	delete	delete	delete		#NUM!
		S35									delete	delete	delete	delete	delete		0			S35	#NUM!	#NUM!	#NUM!	#NUM!	#NUM!	#NUM!			delete	delete	delete	delete	delete		#NUM!
		Mean	198.854	196.021					197.438	Mean of change	-2.83333					Mean	32			Mean	#NUM!	#NUM!					#NUM!	Mean	-1.75284						0
		SD	89.0067	89.9458					89.4775	SD of change	19.2843					19.2843				SD	#NUM!	#NUM!					#NUM!	SD	11.6286					#DIV/0!
		Total no. of subjects	32	32	0	0	0	0	32	Total no. of subjects	32	0	0	0	0	32				N	32	32	0	0	0	0		N	32	0	0	0	0
		Include which trials?	1	1	1	1	0	0												Include which trials?	1	1	1	1	0	0
		DF	31	31	0	0	0	0	31											DF	31	31	0	0	0	0	Mean	Factor change in mean	0.982624					Mean
																				Back-transformed mean								SD of change as a factor	1.12332
																				SD as a ×/÷ factor								Change in mean (%)	-1.73756
	For your data, you may have to set max and min values of X and Y axes to appropriate values.																			SD as a CV (%)								SD of change as CV (%)	12.3317
									Measures of reliability via the RAW variable											Total no. of subjects	32	32	0	0	0	0		Total no. of subjects	32	0	0	0	0
									Raw	Trials	2-1	3-2	4-3	5-4	6-5	Mean											Measures of reliability via the LOG-TRANSFORMED variable
							P-Value			Change in mean	-2.83333								Clear #NUM! and "delete" from the log-transformed cells to stop them plotting as zeros.								Factors	Trials	2-1	3-2	4-3	5-4	6-5	Mean
							0.412257			Lower conf. limit	-9.78607								Restore the log-transformation formula to those cells if you enter new data.									Factor change in mean
										Upper conf. limit	4.11941																	Lower conf. limit
							CV			Conf. limits as ±value	6.95274																	Upper conf. limit
							6.90653			Typical error	13.6361					13.6361												Conf. limits as ×/÷factor
							5.53699			Lower conf. limit	10.9321					10.9321												Factor typical error
							9.18209			Upper conf. limit	18.1289					18.1289												Lower conf. limit
										Conf. limits as approx. ×/÷factor	1.28776					1.28776												Upper conf. limit
							ES			Bias correction factor	1.00806					1.00806												Conf. limits as approx. ×/÷factor
							-0.0316653			Smallest effect from pure SD	4.42162					4.42162												Bias correction factor
										Lower conf. limit	12.3865					12.3856												Smallest effect from pure SD
							BS-SD			Upper conf. limit	21.7301					21.7306												Lower conf. limit
							45.3194			Smallest effect from observed SD	4.47387					4.47387												Upper conf. limit
										Lower conf. limit	3.58672					3.58672												Smallest effect from observed SD
										Upper conf. limit	5.94792					5.94792												Lower conf. limit
										Degrees of freedom	31	0	0	0	0	31												Upper conf. limit
									Standardized (when ICC>0)																			Degrees of freedom	0	0	0	0	0
										Change in mean	-0.0320396																Percents
										Lower conf. limit	-0.110662																	Change in mean (%)
										Upper conf. limit	0.0465826																	Lower conf. limit
										Conf. limits as ±value	0.0786222																	Upper conf. limit
										Typical error	0.154198					0.152397												Conf. limits as approx. ±value
										Lower conf. limit	0.123621					0.122177												Typical error as a CV (%)
										Upper conf. limit	0.205003					0.202608												Lower conf. limit
										Conf. limits as approx. ×/÷factor	1.28776					1.28776												Upper conf. limit
										Bias correction factor	1.00806					1.00806												Conf. limits as approx. ×/÷factor
									Correlations																			Bias correction factor
										Pearson correlation	0.9776					0.9776												Smallest effect from pure SD
										Lower conf. limit	0.954166																	Lower conf. limit
										Upper conf. limit	0.98912																	Upper conf. limit
										Bias correction factor	1.00079																	Smallest effect from observed SD
										Intraclass correlation (ICC)	0.978322					0.978322												Lower conf. limit
										Lower conf. limit	0.956089					0.956089												Upper conf. limit
										Upper conf. limit	0.989359					0.989359											Standardized (when ICC>0)
										Effective no. of trials	2					2												Change in mean
										F	91.2576					91.2576												Lower conf. limit
										Numerator DF	31					31												Upper conf. limit
										Denominator DF	31	0	0	0	0	31												Conf. limits as ±value
										F lower	44.5467					44.5467												Typical error
										F upper	186.949					186.949												Lower conf. limit
										Fisher r	2.2403					2.2403												Upper conf. limit
										Fisher SE^-2	29																	Conf. limits as approx. ×/÷factor
										Pure variance	7820.28					7820.28												Bias correction factor
										SE of pure variance	2033.03					2033.31											Correlations
										LCL	3835.61					3835.07												Pearson correlation
										UCL	11805					11805.5												Lower conf. limit
																												Upper conf. limit
																												Bias correction factor
																												Intraclass correlation
																												Lower conf. limit
																												Upper conf. limit
																											Measures of reliability of log-transformed variable
																													2-1	3-2	4-3	5-4	6-5	Mean
																												Change in mean
																												Lower conf. limit
																												Upper conf. limit
																												Typical error						#DIV/0!
																												Lower conf. limit						#DIV/0!
																												Upper conf. limit						#DIV/0!
																												Bias correction factor
																												Smallest effect from pure SD						#DIV/0!
																												Lower conf. limit						#DIV/0!
																												Upper conf. limit						#DIV/0!
																												Smallest effect from observed SD						#NUM!
																												Lower conf. limit						#DIV/0!
																												Upper conf. limit						#DIV/0!
																												DF	0	0	0	0	0	#DIV/0!
																												Stdized change in mean
																												Lower conf. limit
																												Upper conf. limit
																												Stdized typical error
																												Lower conf. limit
																												Upper conf. limit
																												Pearson r						#DIV/0!
																												Lower conf. limit
																												Upper conf. limit
																												Bias correction factor
																												Intraclass r						#DIV/0!
																												Lower conf. limit						#DIV/0!
																												Upper conf. limit						#DIV/0!
																												Effective no. of trials						#DIV/0!
																												F						#DIV/0!
																												Numerator DF	0					#DIV/0!
																												Denominator DF	0	0	0	0	0	#DIV/0!
																												F lower						#DIV/0!
																												F upper						#DIV/0!
																												Fisher r						#DIV/0!
																												Fisher SE^-2
																												Pure variance						#DIV/0!
																												SE of pure variance						#DIV/0!
																												LCL						#DIV/0!
																												UCL						#DIV/0!

## Sheet: RotEcc60Con
	CONSECUTIVE PAIRWISE ANALYSIS OF TRIALS FOR RELIABILITY
	Hover cursor for citation:
	Hover cursor for updates:		2015	2012	2010	2009
	This spreadsheet calculates reliability statistics for consecutive pairs of trials and for the means of these statistics when there are >2 trials.
	For trials spaced at equal intervals, these means are better estimates of test-retest reliability than the more usual ANOVA-based reliablity statistics.
	But see the 1-way and 2-way spreadsheets in this workbook for such analyses.
	The reliability statistics are calculated for raw data and after log transformation.
	I generated the data shown with http://www.sportsci.org/2007/SimulateSamples.xls. See the accompanying article at http://www.sportsci.org/2007/wghstats.htm.
	I deliberately chose data with large errors that are clearly better analyzed via log transformation to give percent or factor effects and errors.
	Unless your data are times to exhaustion or gene transcription scores, they won't be so obviously in need of log transformaiton, but log transformaiton may still be better.
	Delete and replace the numbers in blue. Stats you might want are in red. Don't change any cells with a colored background.
	Missing values must be blanks or the graphs will display incorrectly. (The X values will plot as consecutive integers.)
	Clear all the #NUM! corresponding to missing raw values from the log-transformed panel. Restore the formula (by copying an adjacent cell) if you restore a missing value or for new data.
	Check the graphs (especially of the change scores) for outliers and non-uniformity of scatter. The log-transformed variables may show less non-uniformity, as evident in these data.
	For more than 20 subjects, COPY any number of rows after the first data row and INSERT in the same place without deselecting.
	Do NOT copy and insert the first data row.											Use analysis of RAW data in one or more of the following situations:										Use LOG transformation in one or more of the following situations:
	Double-click on any of the red mean or SD cells to check that you have done this operation properly.											the data can be zero or negative;										the data can only be positive and non-zero;
	Colored boxes should enclose all rows of your data.											the data were measured from an arbitrary reference value;										the within-subject, between-subject or between-trial SD is more than ~20% of the mean;
	For less than 20 subjects, delete or clear any unwanted or empty rows.											the magnitude of the error is expected to be similar for all subjects.										the magnitude of the percent or factor error is expected to be similar for all subjects.
	To remove a trial, clear its data, or set the corrresponding "Include which trials?" cell to 0 or blank.
	For more than 6 trials, copy and insert the entire column(s) for Trials 5 and/or 6 and their change scores for the RAW and the LOG data.											Missing values produce delete in the panel of change scores.										Missing values produce #NUM! in the panel of log-transformed data.							Missing values produce delete in the panel of change scores.
	And follow the instructions in the cells indicated by "Hover cursor for >6 trials". If such editing is too difficult for you, contact me.											Clear delete from these cells to stop them plotting as zeros.										Clear #NUM! from these cells to get complete analyses.							Clear delete from these cells to stop them plotting as zeros.
												Copy-paste or -drag to restore formulae to those cells if you enter new data.										Copy-paste or -drag to restore formulae to those cells if you enter new data.							Copy-paste or -drag to restore formulae to those cells if you enter new data.
		Choose smallest effect:	0.05
		Choose conf. limits (%):	95			Hover cursor for >6 trials:	Read	me				Hover cursor for >6 trials:	Read me	Read	me	Do not							Hover cursor for >6 trials:	Read me	Read	me	Do not			Hover cursor for >6 trials:	Read me	Read	me	Do not
		RAW Data									Change scores of raw data					modify	Any				100*LOG-Transformed Data						modify		Change scores of Log-transformed data					modify	Any
		Trial:	1	2	3	4	5	6	Mean		2-1	3-2	4-3	5-4	6-5	this col.	subject?				1	2	3	4	5	6	this col.		2-1	3-2	4-3	5-4	6-5	this col.	subject?
		S01	75.6667	82							6.33333	delete	delete	delete	delete		1			S01	432.634	440.672	#NUM!	#NUM!	#NUM!	#NUM!			8.03815	delete	delete	delete	delete		#NUM!
		S02	71.3333	72.6667							1.33333	delete	delete	delete	delete		1				426.736	428.588	#NUM!	#NUM!	#NUM!	#NUM!			1.8519	delete	delete	delete	delete		#NUM!
		S03	80.3333	78.3333							-2	delete	delete	delete	delete		1				438.618	436.097	#NUM!	#NUM!	#NUM!	#NUM!			-2.52114	delete	delete	delete	delete		#NUM!
		S04	51.3333	56							4.66667	delete	delete	delete	delete		1				393.834	402.535	#NUM!	#NUM!	#NUM!	#NUM!			8.70114	delete	delete	delete	delete		#NUM!
		S05	51.3333	56							4.66667	delete	delete	delete	delete		1				393.834	402.535	#NUM!	#NUM!	#NUM!	#NUM!			8.70114	delete	delete	delete	delete		#NUM!
		S06	61.3333	58.6667							-2.66667	delete	delete	delete	delete		1				411.632	407.187	#NUM!	#NUM!	#NUM!	#NUM!			-4.44518	delete	delete	delete	delete		#NUM!
		S07	52	58							6	delete	delete	delete	delete		1				395.124	406.044	#NUM!	#NUM!	#NUM!	#NUM!			10.9199	delete	delete	delete	delete		#NUM!
		S08	71	76							5	delete	delete	delete	delete		1				426.268	433.073	#NUM!	#NUM!	#NUM!	#NUM!			6.80535	delete	delete	delete	delete		#NUM!
		S09	63.3333	66							2.66667	delete	delete	delete	delete		1				414.841	418.965	#NUM!	#NUM!	#NUM!	#NUM!			4.1243	delete	delete	delete	delete		#NUM!
		S10	62	69							7	delete	delete	delete	delete		1				412.713	423.411	#NUM!	#NUM!	#NUM!	#NUM!			10.6972	delete	delete	delete	delete		#NUM!
		S11	68.3333	76							7.66667	delete	delete	delete	delete		1				422.44	433.073	#NUM!	#NUM!	#NUM!	#NUM!			10.6336	delete	delete	delete	delete		#NUM!
		S12	64.6667	62.3333							-2.33333	delete	delete	delete	delete		1				416.925	413.25	#NUM!	#NUM!	#NUM!	#NUM!			-3.67495	delete	delete	delete	delete		#NUM!
		S13	57.6667	48.3333							-9.33333	delete	delete	delete	delete		1				405.468	387.812	#NUM!	#NUM!	#NUM!	#NUM!			-17.6558	delete	delete	delete	delete		#NUM!
		S14	66	73.3333							7.33333	delete	delete	delete	delete		1				418.965	429.502	#NUM!	#NUM!	#NUM!	#NUM!			10.5361	delete	delete	delete	delete		#NUM!
		S15	82.6667	80.6667							-2	delete	delete	delete	delete		1				441.482	439.033	#NUM!	#NUM!	#NUM!	#NUM!			-2.4491	delete	delete	delete	delete		#NUM!
		S16	66	63							-3	delete	delete	delete	delete		1			S16	418.965	414.313	#NUM!	#NUM!	#NUM!	#NUM!			-4.652	delete	delete	delete	delete		#NUM!
		S17	59	75							16	delete	delete	delete	delete		1			S17	407.754	431.749	#NUM!	#NUM!	#NUM!	#NUM!			23.9951	delete	delete	delete	delete		#NUM!
		S18	49	51.3333							2.33333	delete	delete	delete	delete		1			S18	389.182	393.834	#NUM!	#NUM!	#NUM!	#NUM!			4.652	delete	delete	delete	delete		#NUM!
		S19	55.3333	52.6667							-2.66667	delete	delete	delete	delete		1			S19	401.338	396.398	#NUM!	#NUM!	#NUM!	#NUM!			-4.93928	delete	delete	delete	delete		#NUM!
		S20	87.6667	86							-1.66667	delete	delete	delete	delete		1			S20	447.354	445.435	#NUM!	#NUM!	#NUM!	#NUM!			-1.91944	delete	delete	delete	delete		#NUM!
		S21	56.6667	52.6667							-4	delete	delete	delete	delete		1				403.719	396.398	#NUM!	#NUM!	#NUM!	#NUM!			-7.32034	delete	delete	delete	delete		#NUM!
		S22	53.6667	56.6667							3	delete	delete	delete	delete		1				398.279	403.719	#NUM!	#NUM!	#NUM!	#NUM!			5.43941	delete	delete	delete	delete		#NUM!
		S23	75.6667	72.6667							-3	delete	delete	delete	delete		1				432.634	428.588	#NUM!	#NUM!	#NUM!	#NUM!			-4.0455	delete	delete	delete	delete		#NUM!
		S24	70.6667	82.6667							12	delete	delete	delete	delete		1				425.797	441.482	#NUM!	#NUM!	#NUM!	#NUM!			15.6842	delete	delete	delete	delete		#NUM!
		S25	44.3333	40							-4.33333	delete	delete	delete	delete		1				379.174	368.888	#NUM!	#NUM!	#NUM!	#NUM!			-10.2857	delete	delete	delete	delete		#NUM!
		S26	72.6667	74							1.33333	delete	delete	delete	delete		1				428.588	430.407	#NUM!	#NUM!	#NUM!	#NUM!			1.81823	delete	delete	delete	delete		#NUM!
		S27	74	74.3333							0.333333	delete	delete	delete	delete		1				430.407	430.856	#NUM!	#NUM!	#NUM!	#NUM!			0.449439	delete	delete	delete	delete		#NUM!
		S28	66.3333	66							-0.333333	delete	delete	delete	delete		1				419.469	418.965	#NUM!	#NUM!	#NUM!	#NUM!			-0.503779	delete	delete	delete	delete		#NUM!
		S29	58.6667	52.6667							-6	delete	delete	delete	delete		1				407.187	396.398	#NUM!	#NUM!	#NUM!	#NUM!			-10.7889	delete	delete	delete	delete		#NUM!
		S30	56.3333	58.3333							2	delete	delete	delete	delete		1				403.129	406.617	#NUM!	#NUM!	#NUM!	#NUM!			3.48873	delete	delete	delete	delete		#NUM!
		S31	87	76							-11	delete	delete	delete	delete		1				446.591	433.073	#NUM!	#NUM!	#NUM!	#NUM!			-13.5175	delete	delete	delete	delete		#NUM!
		S32	47.3333	48							0.666667	delete	delete	delete	delete		1				385.721	387.12	#NUM!	#NUM!	#NUM!	#NUM!			1.39862	delete	delete	delete	delete		#NUM!
		S33									delete	delete	delete	delete	delete		0			S33	#NUM!	#NUM!	#NUM!	#NUM!	#NUM!	#NUM!			delete	delete	delete	delete	delete		#NUM!
		S34									delete	delete	delete	delete	delete		0			S34	#NUM!	#NUM!	#NUM!	#NUM!	#NUM!	#NUM!			delete	delete	delete	delete	delete		#NUM!
		S35									delete	delete	delete	delete	delete		0			S35	#NUM!	#NUM!	#NUM!	#NUM!	#NUM!	#NUM!			delete	delete	delete	delete	delete		#NUM!
		Mean	64.3542	65.4792					64.9167	Mean of change	1.125					Mean	32			Mean	#NUM!	#NUM!					#NUM!	Mean	1.538						0
		SD	11.4744	12.0551					11.7684	SD of change	5.74409					5.74409				SD	#NUM!	#NUM!					#NUM!	SD	8.8676					#DIV/0!
		Total no. of subjects	32	32	0	0	0	0	32	Total no. of subjects	32	0	0	0	0	32				N	32	32	0	0	0	0		N	32	0	0	0	0
		Include which trials?	1	1	1	1	0	0												Include which trials?	1	1	1	1	0	0
		DF	31	31	0	0	0	0	31											DF	31	31	0	0	0	0	Mean	Factor change in mean	1.0155					Mean
																				Back-transformed mean								SD of change as a factor	1.09273
																				SD as a ×/÷ factor								Change in mean (%)	1.54988
	For your data, you may have to set max and min values of X and Y axes to appropriate values.																			SD as a CV (%)								SD of change as CV (%)	9.27265
									Measures of reliability via the RAW variable											Total no. of subjects	32	32	0	0	0	0		Total no. of subjects	32	0	0	0	0
									Raw	Trials	2-1	3-2	4-3	5-4	6-5	Mean											Measures of reliability via the LOG-TRANSFORMED variable
							P-Value			Change in mean	1.125								Clear #NUM! and "delete" from the log-transformed cells to stop them plotting as zeros.								Factors	Trials	2-1	3-2	4-3	5-4	6-5	Mean
							0.276421			Lower conf. limit	-0.945967								Restore the log-transformation formula to those cells if you enter new data.									Factor change in mean
										Upper conf. limit	3.19597																	Lower conf. limit
							CV			Conf. limits as ±value	2.07097																	Upper conf. limit
							6.25677			Typical error	4.06169					4.06169												Conf. limits as ×/÷factor
							5.01608			Lower conf. limit	3.25627					3.25627												Factor typical error
							8.31825			Upper conf. limit	5.39993					5.39993												Lower conf. limit
										Conf. limits as approx. ×/÷factor	1.28776					1.28776												Upper conf. limit
							ES			Bias correction factor	1.00806					1.00806												Conf. limits as approx. ×/÷factor
							0.0955954			Smallest effect from pure SD	0.552261					0.552261												Bias correction factor
										Lower conf. limit	1.46343					1.46007												Smallest effect from pure SD
							BS-SD			Upper conf. limit	2.76009					2.76187												Lower conf. limit
							18.1284			Smallest effect from observed SD	0.588418					0.588418												Upper conf. limit
										Lower conf. limit	0.471736					0.471736												Smallest effect from observed SD
										Upper conf. limit	0.782289					0.782289												Lower conf. limit
										Degrees of freedom	31	0	0	0	0	31												Upper conf. limit
									Standardized (when ICC>0)																			Degrees of freedom	0	0	0	0	0
										Change in mean	0.101854																Percents
										Lower conf. limit	-0.0856449																	Change in mean (%)
										Upper conf. limit	0.289353																	Lower conf. limit
										Conf. limits as ±value	0.187499																	Upper conf. limit
										Typical error	0.367733					0.345136												Conf. limits as approx. ±value
										Lower conf. limit	0.294813					0.276697												Typical error as a CV (%)
										Upper conf. limit	0.488893					0.458852												Lower conf. limit
										Conf. limits as approx. ×/÷factor	1.28776					1.28776												Upper conf. limit
										Bias correction factor	1.00806					1.00806												Conf. limits as approx. ×/÷factor
									Correlations																			Bias correction factor
										Pearson correlation	0.885333					0.885333												Smallest effect from pure SD
										Lower conf. limit	0.776286																	Lower conf. limit
										Upper conf. limit	0.942933																	Upper conf. limit
										Bias correction factor	1.00383																	Smallest effect from observed SD
										Intraclass correlation (ICC)	0.887686					0.887686												Lower conf. limit
										Lower conf. limit	0.782711					0.782711												Upper conf. limit
										Upper conf. limit	0.943552					0.943552											Standardized (when ICC>0)
										Effective no. of trials	2					2												Change in mean
										F	16.8073					16.8073												Lower conf. limit
										Numerator DF	31					31												Upper conf. limit
										Denominator DF	31	0	0	0	0	31												Conf. limits as ±value
										F lower	8.20435					8.20435												Typical error
										F upper	34.4311					34.4311												Lower conf. limit
										Fisher r	1.39991					1.39991												Upper conf. limit
										Fisher SE^-2	29																	Conf. limits as approx. ×/÷factor
										Pure variance	121.997					121.997												Bias correction factor
										SE of pure variance	34.9271					35.0525											Correlations
										LCL	53.541					53.2951												Pearson correlation
										UCL	190.453					190.699												Lower conf. limit
																												Upper conf. limit
																												Bias correction factor
																												Intraclass correlation
																												Lower conf. limit
																												Upper conf. limit
																											Measures of reliability of log-transformed variable
																													2-1	3-2	4-3	5-4	6-5	Mean
																												Change in mean
																												Lower conf. limit
																												Upper conf. limit
																												Typical error						#DIV/0!
																												Lower conf. limit						#DIV/0!
																												Upper conf. limit						#DIV/0!
																												Bias correction factor
																												Smallest effect from pure SD						#DIV/0!
																												Lower conf. limit						#DIV/0!
																												Upper conf. limit						#DIV/0!
																												Smallest effect from observed SD						#NUM!
																												Lower conf. limit						#DIV/0!
																												Upper conf. limit						#DIV/0!
																												DF	0	0	0	0	0	#DIV/0!
																												Stdized change in mean
																												Lower conf. limit
																												Upper conf. limit
																												Stdized typical error
																												Lower conf. limit
																												Upper conf. limit
																												Pearson r						#DIV/0!
																												Lower conf. limit
																												Upper conf. limit
																												Bias correction factor
																												Intraclass r						#DIV/0!
																												Lower conf. limit						#DIV/0!
																												Upper conf. limit						#DIV/0!
																												Effective no. of trials						#DIV/0!
																												F						#DIV/0!
																												Numerator DF	0					#DIV/0!
																												Denominator DF	0	0	0	0	0	#DIV/0!
																												F lower						#DIV/0!
																												F upper						#DIV/0!
																												Fisher r						#DIV/0!
																												Fisher SE^-2
																												Pure variance						#DIV/0!
																												SE of pure variance						#DIV/0!
																												LCL						#DIV/0!
																												UCL						#DIV/0!

## Sheet: RotEcc60Ecc
	CONSECUTIVE PAIRWISE ANALYSIS OF TRIALS FOR RELIABILITY
	Hover cursor for citation:
	Hover cursor for updates:		2015	2012	2010	2009
	This spreadsheet calculates reliability statistics for consecutive pairs of trials and for the means of these statistics when there are >2 trials.
	For trials spaced at equal intervals, these means are better estimates of test-retest reliability than the more usual ANOVA-based reliablity statistics.
	But see the 1-way and 2-way spreadsheets in this workbook for such analyses.
	The reliability statistics are calculated for raw data and after log transformation.
	I generated the data shown with http://www.sportsci.org/2007/SimulateSamples.xls. See the accompanying article at http://www.sportsci.org/2007/wghstats.htm.
	I deliberately chose data with large errors that are clearly better analyzed via log transformation to give percent or factor effects and errors.
	Unless your data are times to exhaustion or gene transcription scores, they won't be so obviously in need of log transformaiton, but log transformaiton may still be better.
	Delete and replace the numbers in blue. Stats you might want are in red. Don't change any cells with a colored background.
	Missing values must be blanks or the graphs will display incorrectly. (The X values will plot as consecutive integers.)
	Clear all the #NUM! corresponding to missing raw values from the log-transformed panel. Restore the formula (by copying an adjacent cell) if you restore a missing value or for new data.
	Check the graphs (especially of the change scores) for outliers and non-uniformity of scatter. The log-transformed variables may show less non-uniformity, as evident in these data.
	For more than 20 subjects, COPY any number of rows after the first data row and INSERT in the same place without deselecting.
	Do NOT copy and insert the first data row.											Use analysis of RAW data in one or more of the following situations:										Use LOG transformation in one or more of the following situations:
	Double-click on any of the red mean or SD cells to check that you have done this operation properly.											the data can be zero or negative;										the data can only be positive and non-zero;
	Colored boxes should enclose all rows of your data.											the data were measured from an arbitrary reference value;										the within-subject, between-subject or between-trial SD is more than ~20% of the mean;
	For less than 20 subjects, delete or clear any unwanted or empty rows.											the magnitude of the error is expected to be similar for all subjects.										the magnitude of the percent or factor error is expected to be similar for all subjects.
	To remove a trial, clear its data, or set the corrresponding "Include which trials?" cell to 0 or blank.
	For more than 6 trials, copy and insert the entire column(s) for Trials 5 and/or 6 and their change scores for the RAW and the LOG data.											Missing values produce delete in the panel of change scores.										Missing values produce #NUM! in the panel of log-transformed data.							Missing values produce delete in the panel of change scores.
	And follow the instructions in the cells indicated by "Hover cursor for >6 trials". If such editing is too difficult for you, contact me.											Clear delete from these cells to stop them plotting as zeros.										Clear #NUM! from these cells to get complete analyses.							Clear delete from these cells to stop them plotting as zeros.
												Copy-paste or -drag to restore formulae to those cells if you enter new data.										Copy-paste or -drag to restore formulae to those cells if you enter new data.							Copy-paste or -drag to restore formulae to those cells if you enter new data.
		Choose smallest effect:	0.05
		Choose conf. limits (%):	95			Hover cursor for >6 trials:	Read	me				Hover cursor for >6 trials:	Read me	Read	me	Do not							Hover cursor for >6 trials:	Read me	Read	me	Do not			Hover cursor for >6 trials:	Read me	Read	me	Do not
		RAW Data									Change scores of raw data					modify	Any				100*LOG-Transformed Data						modify		Change scores of Log-transformed data					modify	Any
		Trial:	1	2	3	4	5	6	Mean		2-1	3-2	4-3	5-4	6-5	this col.	subject?				1	2	3	4	5	6	this col.		2-1	3-2	4-3	5-4	6-5	this col.	subject?
		S01	202	218.667							16.6667	delete	delete	delete	delete		1			S01	530.827	538.755	#NUM!	#NUM!	#NUM!	#NUM!			7.92808	delete	delete	delete	delete		#NUM!
		S02	219.333	219.333							0	delete	delete	delete	delete		1				539.059	539.059	#NUM!	#NUM!	#NUM!	#NUM!			0	delete	delete	delete	delete		#NUM!
		S03	277	283.333							6.33333	delete	delete	delete	delete		1				562.402	564.662	#NUM!	#NUM!	#NUM!	#NUM!			2.26066	delete	delete	delete	delete		#NUM!
		S04	189	188.333							-0.666667	delete	delete	delete	delete		1				524.175	523.821	#NUM!	#NUM!	#NUM!	#NUM!			-0.353357	delete	delete	delete	delete		#NUM!
		S05	189	188.333							-0.666667	delete	delete	delete	delete		1				524.175	523.821	#NUM!	#NUM!	#NUM!	#NUM!			-0.353357	delete	delete	delete	delete		#NUM!
		S06	190.333	174.667							-15.6667	delete	delete	delete	delete		1				524.878	516.288	#NUM!	#NUM!	#NUM!	#NUM!			-8.58975	delete	delete	delete	delete		#NUM!
		S07	186.667	180.667							-6	delete	delete	delete	delete		1				522.932	519.665	#NUM!	#NUM!	#NUM!	#NUM!			-3.26708	delete	delete	delete	delete		#NUM!
		S08	188.333	181.333							-7	delete	delete	delete	delete		1				523.821	520.034	#NUM!	#NUM!	#NUM!	#NUM!			-3.78765	delete	delete	delete	delete		#NUM!
		S09	165.667	157							-8.66667	delete	delete	delete	delete		1				510.998	505.625	#NUM!	#NUM!	#NUM!	#NUM!			-5.37319	delete	delete	delete	delete		#NUM!
		S10	201.667	220.667							19	delete	delete	delete	delete		1				530.662	539.665	#NUM!	#NUM!	#NUM!	#NUM!			9.00371	delete	delete	delete	delete		#NUM!
		S11	198.333	193.667							-4.66667	delete	delete	delete	delete		1				528.995	526.614	#NUM!	#NUM!	#NUM!	#NUM!			-2.38106	delete	delete	delete	delete		#NUM!
		S12	181.667	187.333							5.66667	delete	delete	delete	delete		1				520.217	523.289	#NUM!	#NUM!	#NUM!	#NUM!			3.07161	delete	delete	delete	delete		#NUM!
		S13	188.333	177							-11.3333	delete	delete	delete	delete		1				523.821	517.615	#NUM!	#NUM!	#NUM!	#NUM!			-6.20637	delete	delete	delete	delete		#NUM!
		S14	201.333	197.667							-3.66667	delete	delete	delete	delete		1				530.496	528.658	#NUM!	#NUM!	#NUM!	#NUM!			-1.83798	delete	delete	delete	delete		#NUM!
		S15	253.667	247.333							-6.33333	delete	delete	delete	delete		1				553.602	551.074	#NUM!	#NUM!	#NUM!	#NUM!			-2.52841	delete	delete	delete	delete		#NUM!
		S16	209.333	199.667							-9.66667	delete	delete	delete	delete		1			S16	534.393	529.665	#NUM!	#NUM!	#NUM!	#NUM!			-4.72786	delete	delete	delete	delete		#NUM!
		S17	219.333	231.333							12	delete	delete	delete	delete		1			S17	539.059	544.386	#NUM!	#NUM!	#NUM!	#NUM!			5.3267	delete	delete	delete	delete		#NUM!
		S18	199.333	204.333							5	delete	delete	delete	delete		1			S18	529.498	531.975	#NUM!	#NUM!	#NUM!	#NUM!			2.47742	delete	delete	delete	delete		#NUM!
		S19	174.667	165.667							-9	delete	delete	delete	delete		1			S19	516.288	510.998	#NUM!	#NUM!	#NUM!	#NUM!			-5.29017	delete	delete	delete	delete		#NUM!
		S20	220.667	204							-16.6667	delete	delete	delete	delete		1			S20	539.665	531.812	#NUM!	#NUM!	#NUM!	#NUM!			-7.85333	delete	delete	delete	delete		#NUM!
		S21	157	137							-20	delete	delete	delete	delete		1				505.625	491.998	#NUM!	#NUM!	#NUM!	#NUM!			-13.6265	delete	delete	delete	delete		#NUM!
		S22	162	142.333							-19.6667	delete	delete	delete	delete		1				508.76	495.817	#NUM!	#NUM!	#NUM!	#NUM!			-12.9425	delete	delete	delete	delete		#NUM!
		S23	232.667	212.667							-20	delete	delete	delete	delete		1				544.961	535.973	#NUM!	#NUM!	#NUM!	#NUM!			-8.98808	delete	delete	delete	delete		#NUM!
		S24	226	228.667							2.66667	delete	delete	delete	delete		1				542.053	543.227	#NUM!	#NUM!	#NUM!	#NUM!			1.17303	delete	delete	delete	delete		#NUM!
		S25	126	105							-21	delete	delete	delete	delete		1				483.628	465.396	#NUM!	#NUM!	#NUM!	#NUM!			-18.2322	delete	delete	delete	delete		#NUM!
		S26	198.667	189							-9.66667	delete	delete	delete	delete		1				529.163	524.175	#NUM!	#NUM!	#NUM!	#NUM!			-4.98814	delete	delete	delete	delete		#NUM!
		S27	246	231.333							-14.6667	delete	delete	delete	delete		1				550.533	544.386	#NUM!	#NUM!	#NUM!	#NUM!			-6.14719	delete	delete	delete	delete		#NUM!
		S28	207.667	177.667							-30	delete	delete	delete	delete		1				533.593	517.991	#NUM!	#NUM!	#NUM!	#NUM!			-15.6025	delete	delete	delete	delete		#NUM!
		S29	195	165							-30	delete	delete	delete	delete		1				527.3	510.595	#NUM!	#NUM!	#NUM!	#NUM!			-16.7054	delete	delete	delete	delete		#NUM!
		S30	212.333	242.333							30	delete	delete	delete	delete		1				535.816	549.031	#NUM!	#NUM!	#NUM!	#NUM!			13.2157	delete	delete	delete	delete		#NUM!
		S31	274.667	252.333							-22.3333	delete	delete	delete	delete		1				561.556	553.075	#NUM!	#NUM!	#NUM!	#NUM!			-8.48073	delete	delete	delete	delete		#NUM!
		S32	161.333	133							-28.3333	delete	delete	delete	delete		1				508.347	489.035	#NUM!	#NUM!	#NUM!	#NUM!			-19.3123	delete	delete	delete	delete		#NUM!
		S33									delete	delete	delete	delete	delete		0			S33	#NUM!	#NUM!	#NUM!	#NUM!	#NUM!	#NUM!			delete	delete	delete	delete	delete		#NUM!
		S34									delete	delete	delete	delete	delete		0			S34	#NUM!	#NUM!	#NUM!	#NUM!	#NUM!	#NUM!			delete	delete	delete	delete	delete		#NUM!
		S35									delete	delete	delete	delete	delete		0			S35	#NUM!	#NUM!	#NUM!	#NUM!	#NUM!	#NUM!			delete	delete	delete	delete	delete		#NUM!
		Mean	201.719	194.896					198.307	Mean of change	-6.82292					Mean	32			Mean	#NUM!	#NUM!					#NUM!	Mean	-4.15994						0
		SD	32.5607	38.1273					35.4534	SD of change	14.3659					14.3659				SD	#NUM!	#NUM!					#NUM!	SD	7.84033					#DIV/0!
		Total no. of subjects	32	32	0	0	0	0	32	Total no. of subjects	32	0	0	0	0	32				N	32	32	0	0	0	0		N	32	0	0	0	0
		Include which trials?	1	1	1	1	0	0												Include which trials?	1	1	1	1	0	0
		DF	31	31	0	0	0	0	31											DF	31	31	0	0	0	0	Mean	Factor change in mean	0.959254					Mean
																				Back-transformed mean								SD of change as a factor	1.08156
																				SD as a ×/÷ factor								Change in mean (%)	-4.0746
	For your data, you may have to set max and min values of X and Y axes to appropriate values.																			SD as a CV (%)								SD of change as CV (%)	8.15588
									Measures of reliability via the RAW variable											Total no. of subjects	32	32	0	0	0	0		Total no. of subjects	32	0	0	0	0
									Raw	Trials	2-1	3-2	4-3	5-4	6-5	Mean											Measures of reliability via the LOG-TRANSFORMED variable
							P-Value			Change in mean	-6.82292								Clear #NUM! and "delete" from the log-transformed cells to stop them plotting as zeros.								Factors	Trials	2-1	3-2	4-3	5-4	6-5	Mean
							0.0114959			Lower conf. limit	-12.0024								Restore the log-transformation formula to those cells if you enter new data.									Factor change in mean
										Upper conf. limit	-1.64345																	Lower conf. limit
							CV			Conf. limits as ±value	5.17947																	Upper conf. limit
							5.12248			Typical error	10.1582					10.1582												Conf. limits as ×/÷factor
							4.10671			Lower conf. limit	8.1439					8.1439												Factor typical error
							6.81023			Upper conf. limit	13.5052					13.5052												Lower conf. limit
										Conf. limits as approx. ×/÷factor	1.28776					1.28776												Upper conf. limit
							ES			Bias correction factor	1.00806					1.00806												Conf. limits as approx. ×/÷factor
							-0.192447			Smallest effect from pure SD	1.69835					1.69835												Bias correction factor
										Lower conf. limit	4.60487					4.60028												Smallest effect from pure SD
							BS-SD			Upper conf. limit	8.43182					8.43432												Lower conf. limit
							17.878			Smallest effect from observed SD	1.77267					1.77267												Upper conf. limit
										Lower conf. limit	1.42116					1.42116												Smallest effect from observed SD
										Upper conf. limit	2.35673					2.35673												Lower conf. limit
										Degrees of freedom	31	0	0	0	0	31												Upper conf. limit
									Standardized (when ICC>0)																			Degrees of freedom	0	0	0	0	0
										Change in mean	-0.200869																Percents
										Lower conf. limit	-0.353355																	Change in mean (%)
										Upper conf. limit	-0.0483837																	Lower conf. limit
										Conf. limits as ±value	0.152485																	Upper conf. limit
										Typical error	0.299062					0.286524												Conf. limits as approx. ±value
										Lower conf. limit	0.239759					0.229707												Typical error as a CV (%)
										Upper conf. limit	0.397597					0.380927												Lower conf. limit
										Conf. limits as approx. ×/÷factor	1.28776					1.28776												Upper conf. limit
										Bias correction factor	1.00806					1.00806												Conf. limits as approx. ×/÷factor
									Correlations																			Bias correction factor
										Pearson correlation	0.931543					0.931543												Smallest effect from pure SD
										Lower conf. limit	0.863255																	Lower conf. limit
										Upper conf. limit	0.966346																	Upper conf. limit
										Bias correction factor	1.00235																	Smallest effect from observed SD
										Intraclass correlation (ICC)	0.922888					0.922888												Lower conf. limit
										Lower conf. limit	0.848168					0.848168												Upper conf. limit
										Upper conf. limit	0.9616					0.9616											Standardized (when ICC>0)
										Effective no. of trials	2					2												Change in mean
										F	24.9362					24.9362												Lower conf. limit
										Numerator DF	31					31												Upper conf. limit
										Denominator DF	31	0	0	0	0	31												Conf. limits as ±value
										F lower	12.1724					12.1724												Typical error
										F upper	51.0839					51.0839												Lower conf. limit
										Fisher r	1.66994					1.66994												Upper conf. limit
										Fisher SE^-2	29																	Conf. limits as approx. ×/÷factor
										Pure variance	1153.75					1153.75												Bias correction factor
										SE of pure variance	318.187					318.726											Correlations
										LCL	530.121					529.064												Pearson correlation
										UCL	1777.39					1778.45												Lower conf. limit
																												Upper conf. limit
																												Bias correction factor
																												Intraclass correlation
																												Lower conf. limit
																												Upper conf. limit
																											Measures of reliability of log-transformed variable
																													2-1	3-2	4-3	5-4	6-5	Mean
																												Change in mean
																												Lower conf. limit
																												Upper conf. limit
																												Typical error						#DIV/0!
																												Lower conf. limit						#DIV/0!
																												Upper conf. limit						#DIV/0!
																												Bias correction factor
																												Smallest effect from pure SD						#DIV/0!
																												Lower conf. limit						#DIV/0!
																												Upper conf. limit						#DIV/0!
																												Smallest effect from observed SD						#NUM!
																												Lower conf. limit						#DIV/0!
																												Upper conf. limit						#DIV/0!
																												DF	0	0	0	0	0	#DIV/0!
																												Stdized change in mean
																												Lower conf. limit
																												Upper conf. limit
																												Stdized typical error
																												Lower conf. limit
																												Upper conf. limit
																												Pearson r						#DIV/0!
																												Lower conf. limit
																												Upper conf. limit
																												Bias correction factor
																												Intraclass r						#DIV/0!
																												Lower conf. limit						#DIV/0!
																												Upper conf. limit						#DIV/0!
																												Effective no. of trials						#DIV/0!
																												F						#DIV/0!
																												Numerator DF	0					#DIV/0!
																												Denominator DF	0	0	0	0	0	#DIV/0!
																												F lower						#DIV/0!
																												F upper						#DIV/0!
																												Fisher r						#DIV/0!
																												Fisher SE^-2
																												Pure variance						#DIV/0!
																												SE of pure variance						#DIV/0!
																												LCL						#DIV/0!
																												UCL						#DIV/0!
